# Supplementary material for: Unravelling the Evolutionary Dynamics of High-Risk Klebsiella pneumoniae ST147 Clones: Insights from Comparative Pangenome Analysis
Source: Genes (Basel). 2023 May 2;14(5):1037. doi: 10.3390/genes14051037 (PMC10218137; doi:10.3390/genes14051037)
Supplement: Supplementary file 1 [file genes-14-01037-s001.zip]

Archive with 6 entries (6 files):
- supplemantry_figures.pdf
- Supplementary_Table S1.xlsx
- Supplementary_TableS2.xlsx
- Supplementary_TableS3.xlsx
- Supplementary_TableS4.xlsx
- Supplementary_TableS5.pdf
