# Supplementary material for: Unravelling the Evolutionary Dynamics of High-Risk Klebsiella pneumoniae ST147 Clones: Insights from Comparative Pangenome Analysis
Source: Genes (Basel). 2023 May 2;14(5):1037. doi: 10.3390/genes14051037 (PMC10218137; doi:10.3390/genes14051037)
Supplement: Supplementary file 1 [file genes-14-01037-s001.zip › Supplementary_Table S1.xlsx]

## Sheet: amr_input
Supplementary Table 1: The identified AMR determinants in all 41 strains along with gene family, drug class, resistantant mechanism and percentage identity.
Gene	AMR gene family	Drug class	Resistant mechanism	GCA_001455995	GCA_001644765	GCA_001648215	GCA_001701425	GCA_001746535	GCA_001855315	GCA_001885255	GCA_001908595	GCA_001908625	GCA_001908655	GCA_001908675	GCA_001908695	GCA_001908875	GCA_001956965	GCA_002192375	GCA_002202215	GCA_002202235	GCA_002591075	GCA_002636375	GCA_002786755	GCA_002787755	GCA_002848605	GCA_003006175	GCA_003031345	GCA_003181055	GCA_003194285	GCA_003571745	GCA_003856595	GCA_005944305	GCA_008693405	GCA_009661665	GCA_009731405	GCA_011769725	GCA_012971605	GCA_012972395	GCA_013694405	GCA_013694425	GCA_014495765	GCA_014495785	GCA_016598795	KP_SDL79
AAC(3)-IIa	AAC(3)	Aminoglycoside antibiotic	Antibiotic inactivation	Absent	Absent	Absent	Absent	Absent	Absent	99.77	Absent	Absent	Absent	Absent	Absent	Absent	Absent	Absent	Absent	Absent	Absent	Absent	Absent	Absent	Absent	Absent	Absent	99.77	Absent	99.77	99.77	Absent	Absent	Absent	Absent	Absent	99.77	Absent	Absent	Absent	99.77	99.77	Absent	Absent
AAC(6')-Ib	AAC(6')	Aminoglycoside antibiotic	Antibiotic inactivation	Absent	Absent	100	Absent	Absent	Absent	99.64	99.64	99.64	99.64	99.64	99.64	99.64	99.64	Absent	100	100	Absent	Absent	Absent	Absent	100	Absent	Absent	Absent	Absent	Absent	Absent	100	Absent	100	Absent	Absent	Absent	Absent	Absent	Absent	Absent	Absent	100	Absent
aadA2	ANT(3'')	Aminoglycoside antibiotic	Antibiotic inactivation	99.87	99.87	Absent	Absent	Absent	Absent	Absent	Absent	Absent	Absent	Absent	Absent	Absent	Absent	99.87	Absent	Absent	Absent	99.74	99.87	99.87	Absent	99.87	Absent	Absent	Absent	Absent	Absent	Absent	Absent	99.87	Absent	99.87	Absent	Absent	99.87	Absent	Absent	Absent	Absent	Absent
aadA1	ANT(3'')	Aminoglycoside antibiotic	Antibiotic inactivation	Absent	Absent	100	100	Absent	Absent	Absent	Absent	Absent	Absent	Absent	Absent	Absent	Absent	Absent	100	100	Absent	99.87	Absent	Absent	100	Absent	Absent	Absent	Absent	100	Absent	100	Absent	100	Absent	Absent	Absent	Absent	Absent	100	Absent	Absent	100	Absent
APH(3'')-Ia	APH(3'')	Aminoglycoside antibiotic	Antibiotic inactivation	Absent	Absent	Absent	99.88	Absent	Absent	Absent	Absent	Absent	Absent	Absent	Absent	Absent	Absent	Absent	Absent	Absent	Absent	99.88	Absent	Absent	Absent	Absent	Absent	Absent	Absent	99.88	Absent	Absent	Absent	Absent	Absent	Absent	Absent	Absent	Absent	99.88	Absent	Absent	Absent	Absent
APH(3'')-Ib	APH(3'')	Aminoglycoside antibiotic	Antibiotic inactivation	Absent	Absent	Absent	100	Absent	Absent	100	100	100	100	100	100	100	100	100	Absent	Absent	Absent	100	Absent	Absent	Absent	100	Absent	100	100	100	100	Absent	Absent	Absent	Absent	Absent	100	100	Absent	100	100	100	Absent	Absent
APH(6)-Id	APH(6)	Aminoglycoside antibiotic	Antibiotic inactivation	Absent	Absent	Absent	100	Absent	Absent	100	100	100	100	100	100	100	100	100	Absent	Absent	Absent	100	Absent	Absent	Absent	100	Absent	100	100	100	100	Absent	Absent	Absent	Absent	Absent	100	100	Absent	100	100	100	Absent	Absent
armA	16S rRNA methyltransferase (G1405)	Aminoglycoside antibiotic	Antibiotic target alteration	Absent	Absent	Absent	Absent	Absent	100	Absent	Absent	Absent	Absent	Absent	Absent	Absent	Absent	Absent	Absent	Absent	Absent	Absent	Absent	Absent	Absent	Absent	Absent	Absent	Absent	Absent	Absent	99.87	Absent	100	Absent	Absent	Absent	Absent	100	Absent	Absent	Absent	100	Absent
rmtB	16S rRNA methyltransferase (G1405)	Aminoglycoside antibiotic	Antibiotic target alteration	Absent	Absent	Absent	100	Absent	Absent	Absent	Absent	Absent	Absent	Absent	Absent	Absent	Absent	Absent	Absent	Absent	Absent	Absent	100	100	Absent	Absent	Absent	Absent	Absent	Absent	Absent	Absent	Absent	Absent	Absent	100	Absent	Absent	Absent	Absent	Absent	Absent	Absent	100
rmtF	16S rRNA methyltransferase (G1405)	Aminoglycoside antibiotic	Antibiotic target alteration	100	100	Absent	Absent	Absent	99.87	Absent	Absent	Absent	Absent	Absent	Absent	Absent	Absent	100	Absent	Absent	Absent	Absent	100	100	Absent	100	Absent	Absent	Absent	Absent	Absent	Absent	Absent	Absent	100	100	Absent	Absent	Absent	Absent	Absent	Absent	Absent	Absent
AAC(6')-Ib10	AAC(6')	Aminoglycoside antibiotic	Antibiotic inactivation	Absent	Absent	99.83	Absent	Absent	Absent	Absent	Absent	Absent	Absent	Absent	Absent	Absent	Absent	Absent	99.83	99.83	Absent	Absent	Absent	Absent	99.83	Absent	Absent	Absent	Absent	Absent	Absent	99.83	Absent	Absent	Absent	Absent	Absent	Absent	Absent	Absent	Absent	Absent	99.83	Absent
AAC(6')-Ib7	AAC(6')	Aminoglycoside antibiotic	Antibiotic inactivation	Absent	Absent	Absent	Absent	Absent	Absent	92.5	92.5	92.5	92.5	92.5	92.5	92.5	92.5	Absent	Absent	Absent	Absent	Absent	Absent	Absent	Absent	Absent	Absent	Absent	Absent	Absent	Absent	Absent	Absent	Absent	Absent	Absent	Absent	Absent	Absent	Absent	Absent	Absent	Absent	Absent
AAC(6')-Ib9	AAC(6')	Aminoglycoside antibiotic	Antibiotic inactivation	99.48	99.48	Absent	Absent	Absent	99.48	Absent	Absent	Absent	Absent	Absent	Absent	Absent	Absent	99.48	Absent	Absent	Absent	Absent	99.48	99.48	Absent	99.48	Absent	Absent	Absent	Absent	Absent	Absent	Absent	Absent	99.48	99.48	Absent	Absent	Absent	Absent	Absent	Absent	Absent	Absent
AAC(6')-Il	AAC(6')	Aminoglycoside antibiotic	antibiotic inactivation	Absent	Absent	Absent	100	Absent	Absent	Absent	Absent	Absent	Absent	Absent	Absent	Absent	Absent	Absent	Absent	Absent	Absent	100	Absent	Absent	Absent	Absent	Absent	Absent	Absent	100	Absent	Absent	Absent	Absent	Absent	Absent	Absent	Absent	Absent	100	Absent	Absent	Absent	Absent
ampH	OXA beta-lactamase	Carbapenem,Cephalosporin,Penam	Antibiotic inactivation	99.22	99.22	99.22	99.22	99.22	99.22	99.22	99.22	99.22	99.22	99.22	99.22	99.22	99.22	99.22	99.22	99.22	99.22	99.22	99.22	99.22	99.22	99.22	99.22	99.22	99.22	99.22	99.22	99.22	99.22	99.22	99.22	99.22	99.22	99.22	99.22	99.22	99.22	99.22	99.22	99.22
blaCTX-M-15	CTX-M beta-lactamase	Penam,Cephalosporin	Antibiotic inactivation	100	100	100	Absent	Absent	100	100	100	100	100	100	100	100	100	100	100	100	100	Absent	100	100	100	100	100	100	100	100	100	100	100	100	100	100	100	100	100	Absent	100	100	Absent	100
blaKPC-2	KPC beta-lactamase	Penam,Cephalosporin,Carbapenem,Monobactam	Antibiotic inactivation	Absent	Absent	Absent	Absent	Absent	Absent	Absent	Absent	Absent	Absent	Absent	Absent	Absent	Absent	Absent	Absent	Absent	Absent	100	Absent	Absent	Absent	Absent	Absent	Absent	Absent	Absent	Absent	Absent	Absent	Absent	Absent	Absent	Absent	Absent	Absent	100	Absent	Absent	Absent	Absent
blaLAP-2	LAP beta-lactamase	Penam,Penem,Cephalospor	Antibiotic inactivation	Absent	Absent	Absent	Absent	Absent	Absent	Absent	Absent	Absent	Absent	Absent	Absent	Absent	Absent	Absent	Absent	100	Absent	Absent	Absent	Absent	Absent	Absent	Absent	Absent	Absent	Absent	Absent	Absent	Absent	Absent	Absent	Absent	Absent	Absent	Absent	Absent	Absent	Absent	Absent	Absent
blaNDM	NDM beta-lact	Carbapenem,Cephalosporin,Cephamycin,Penam	Antibiotic inactivation	Absent	Absent	100	Absent	Absent	100	Absent	Absent	Absent	Absent	Absent	Absent	Absent	Absent	100	100	100	100	Absent	100	100	100	Absent	Absent	Absent	Absent	Absent	Absent	100	100	100	Absent	100	Absent	Absent	100	Absent	Absent	Absent	99.88	Absent
blaOXA-1	OXA beta-lactamase	Penam,Cephalosporin,Carbapenem	Antibiotic inactivation	Absent	Absent	100	Absent	Absent	Absent	100	Absent	Absent	Absent	Absent	Absent	Absent	Absent	Absent	100	100	100	Absent	Absent	Absent	Absent	Absent	Absent	100	100	100	100	100	Absent	100	Absent	Absent	100	Absent	100	Absent	100	100	Absent	Absent
blaOXA-10	OXA beta-lactamase	Cephalosporin,Penam,Carbapenem	Antibiotic inactivation	Absent	Absent	Absent	100	Absent	Absent	Absent	Absent	Absent	Absent	Absent	Absent	Absent	Absent	Absent	Absent	Absent	Absent	Absent	Absent	Absent	Absent	Absent	Absent	Absent	Absent	Absent	Absent	Absent	Absent	Absent	Absent	Absent	Absent	Absent	Absent	Absent	Absent	Absent	Absent	Absent
blaOXA-181	OXA beta-lactamase	Penam,Cephalosporin,Carbapenem	Antibiotic inactivation	100	100	Absent	Absent	Absent	Absent	Absent	Absent	Absent	Absent	Absent	Absent	Absent	Absent	Absent	Absent	Absent	Absent	Absent	100	100	Absent	100	Absent	Absent	Absent	Absent	Absent	Absent	Absent	Absent	100	100	Absent	Absent	Absent	Absent	100	100	Absent	99.88
blaOXA-48	OXA beta-lactamase	Cephalosporin,Carbapenem,Pena	Antibiotic inactivation	Absent	Absent	Absent	Absent	Absent	Absent	100	100	100	99.88	100	100	100	100	Absent	Absent	Absent	Absent	Absent	Absent	Absent	Absent	Absent	Absent	Absent	100	Absent	Absent	Absent	Absent	Absent	Absent	Absent	Absent	Absent	Absent	Absent	Absent	Absent	Absent	Absent
blaOXA-9	OXA beta-lactamase	Penam,Carbapenem,Cephalosporin	Antibiotic inactivation	Absent	Absent	100	Absent	Absent	Absent	Absent	Absent	Absent	Absent	Absent	Absent	Absent	Absent	Absent	100	100	Absent	99.88	Absent	Absent	100	Absent	Absent	Absent	Absent	Absent	Absent	99.76	Absent	99.88	Absent	Absent	Absent	Absent	Absent	Absent	Absent	Absent	100	Absent
blaSHV	Not Found	Carbapenem,Cephalosporin,Penam	Antibiotic inactivation	98.61	98.61	98.61	98.61	98.61	98.61	98.61	98.61	98.61	98.61	98.61	98.61	98.61	98.61	98.61	98.61	98.61	98.9	98.61	98.61	98.61	98.61	98.61	98.61	98.61	98.61	98.61	98.61	98.61	98.61	98.61	98.61	98.61	98.61	98.61	98.61	98.61	98.61	98.61	98.61	98.61
blaSHV-67	SHV beta-lactamase	Penam,Carbapenem,Cephalosporin	Antibiotic inactivation	99.77	99.77	99.77	99.77	99.77	99.77	99.77	99.77	99.77	99.77	99.77	99.77	99.77	99.77	99.77	99.77	99.77	99.77	99.77	99.77	99.77	99.77	99.77	99.77	99.77	99.77	99.77	99.77	99.77	99.77	99.77	99.77	99.77	99.77	99.77	99.77	99.77	99.77	99.77	99.77	99.77
blaTEM-105	TEM beta-lactamase	Penam,Cephalosporin,Monobactam	Antibiotic inactivation	Absent	Absent	Absent	99.88	Absent	99.88	99.88	99.88	99.88	99.88	99.88	99.88	99.88	99.88	99.88	Absent	Absent	99.88	Absent	99.88	99.88	Absent	99.88	Absent	99.88	99.88	Absent	99.88	Absent	99.88	99.88	Absent	99.88	99.88	99.88	Absent	Absent	99.88	99.88	Absent	99.88
blaOXA-232	OXA beta-lactamase	Cephalosporin,Carbapenem,Penam	Antibiotic inactivation	Absent	Absent	Absent	Absent	Absent	Absent	Absent	Absent	Absent	Absent	Absent	Absent	Absent	Absent	Absent	Absent	Absent	Absent	Absent	Absent	Absent	Absent	Absent	Absent	Absent	Absent	Absent	Absent	Absent	Absent	Absent	Absent	Absent	Absent	Absent	Absent	Absent	Absent	Absent	Absent	100
blaSHV-11	SHV beta-lactamase	Carbapenem,Penam,Cephalosporin	Antibiotic inactivation	99.77	99.77	99.77	99.77	99.77	99.77	99.77	99.77	99.77	99.77	99.77	99.77	99.77	99.77	99.77	99.77	99.77	99.77	99.77	99.77	99.77	99.77	99.77	99.77	99.77	99.77	99.77	99.77	99.77	99.77	99.77	99.77	99.77	99.77	99.77	99.77	99.77	99.77	99.77	99.77	99.77
blaTEM	TEM beta-lactamase	Penam,Monobactam,Cephalosporin,Penem	Antibiotic inactivation	Absent	Absent	99.52	99.28	Absent	99.36	99.36	99.36	99.36	99.36	99.36	99.36	99.36	99.36	99.36	99.52	99.52	Absent	99.44	99.36	99.36	99.52	99.36	99.52	99.36	99.36	Absent	99.36	99.44	99.36	99.44	Absent	99.36	99.36	99.28	Absent	Absent	99.36	99.36	99.52	99.36
blaVEB-1	VEB beta-lactamase	Monobactam,Cephalosporin	Antibiotic inactivation	Absent	Absent	Absent	100	Absent	Absent	Absent	Absent	Absent	Absent	Absent	Absent	Absent	Absent	Absent	Absent	Absent	Absent	Absent	Absent	Absent	Absent	Absent	Absent	Absent	Absent	Absent	Absent	Absent	Absent	Absent	Absent	Absent	Absent	Absent	Absent	Absent	Absent	Absent	Absent	Absent
blaVIM-1	VIM beta-lactamase	Carbapenem,Cephamycin,Cephalosporin,Penem,Penam	Antibiotic inactivation	Absent	Absent	Absent	Absent	Absent	Absent	Absent	Absent	Absent	Absent	Absent	Absent	Absent	Absent	Absent	Absent	Absent	Absent	100	Absent	Absent	Absent	Absent	Absent	Absent	Absent	Absent	Absent	Absent	Absent	Absent	Absent	Absent	Absent	Absent	Absent	100	Absent	Absent	Absent	Absent
blaVIM-27	VIM beta-lactamase	Cephamycin,Carbapenem,Penem,Penam,Cephalosporin	Antibiotic inactivation	Absent	Absent	Absent	100	Absent	Absent	Absent	Absent	Absent	Absent	Absent	Absent	Absent	Absent	Absent	Absent	Absent	Absent	Absent	Absent	Absent	Absent	Absent	Absent	Absent	Absent	100	Absent	Absent	Absent	Absent	Absent	Absent	Absent	Absent	Absent	Absent	Absent	Absent	Absent	Absent
blaKPC-1	KPC beta-lactamase	Penam,Cephalosporin,Carbapenem,Monobactam	Antibiotic inactivation	Absent	Absent	Absent	Absent	Absent	Absent	Absent	Absent	Absent	Absent	Absent	Absent	Absent	Absent	Absent	Absent	Absent	Absent	100	Absent	Absent	Absent	Absent	Absent	Absent	Absent	Absent	Absent	Absent	Absent	Absent	Absent	Absent	Absent	Absent	Absent	100	Absent	Absent	Absent	Absent
LptD	ATP-binding cassette (ABC) antibiotic efflux pump	Carbapenem,Peptide antibiotic,Aminocoumarin antibiotic,Rifamycin antibiotic	Antibiotic efflux	99.75	99.75	99.75	99.75	99.75	99.75	99.75	99.75	99.75	99.75	99.75	99.75	99.75	99.75	99.75	99.75	99.75	99.75	99.75	99.75	99.75	99.75	99.75	99.75	99.75	99.75	99.75	99.75	99.75	99.75	99.7	99.75	99.75	99.75	99.75	99.75	99.75	99.75	99.75	99.7	99.75
OmpK37	General Bacterial Porin with reduced permeability to beta-lactams	Cephalosporin,Penem,Cephamycin,Monobactam,Penam,Carbapenem	Reduced permeability to antibiotic	99.64	99.64	99.64	99.64	99.64	99.64	99.64	99.64	99.64	99.64	99.64	99.64	99.64	99.64	99.64	99.64	99.64	99.64	99.64	99.64	99.64	99.64	99.64	99.64	99.64	99.64	99.64	99.64	99.64	99.64	99.64	99.64	99.64	99.64	99.64	99.64	99.64	99.64	99.64	99.64	99.64
MCR-1.1	MCR phosphoethanolamine transferase	Peptide antibiotic	Antibiotic target alteration	Absent	Absent	Absent	Absent	Absent	Absent	Absent	Absent	Absent	Absent	Absent	Absent	Absent	Absent	Absent	Absent	Absent	Absent	Absent	Absent	Absent	Absent	Absent	99.94	Absent	Absent	Absent	Absent	Absent	Absent	Absent	Absent	Absent	Absent	Absent	Absent	Absent	Absent	Absent	Absent	Absent
(Tmt)dfr23	Not Found	Not Found	Not Found	Absent	Absent	Absent	100	Absent	Absent	Absent	Absent	Absent	Absent	Absent	Absent	Absent	Absent	Absent	Absent	Absent	Absent	Absent	Absent	Absent	Absent	Absent	Absent	Absent	Absent	Absent	Absent	Absent	Absent	Absent	Absent	Absent	Absent	Absent	Absent	Absent	Absent	Absent	Absent	Absent
(Tmt)dfrA1	Trimethoprim resistant dihydrofolate reductase dfr	Diaminopyrimidine antibiotic	Antibiotic target replacement	Absent	Absent	Absent	99.79	Absent	100	100	100	100	100	100	100	100	100	Absent	Absent	Absent	Absent	99.79	Absent	Absent	Absent	Absent	Absent	100	Absent	99.79	100	Absent	Absent	Absent	Absent	Absent	Absent	Absent	100	99.79	100	100	Absent	Absent
(Tmt)dfrA12	Trimethoprim resistant dihydrofolate reductase dfr	Diaminopyrimidine antibiotic	Antibiotic target replacement	100	100	Absent	Absent	Absent	Absent	Absent	Absent	Absent	Absent	Absent	Absent	Absent	Absent	100	Absent	Absent	Absent	99.8	100	100	Absent	100	Absent	Absent	Absent	Absent	Absent	Absent	Absent	100	Absent	100	Absent	Absent	100	Absent	Absent	Absent	Absent	Absent
(Tmt)dfrA14	Trimethoprim resistant dihydrofolate reductase dfr	Diaminopyrimidine antibiotic	Antibiotic target replacement	100	100	Absent	100	Absent	100	Absent	Absent	Absent	Absent	Absent	Absent	Absent	Absent	100	Absent	100	Absent	Absent	Absent	Absent	Absent	Absent	Absent	Absent	100	Absent	Absent	Absent	Absent	Absent	Absent	100	100	100	Absent	Absent	Absent	Absent	Absent	Absent
qacEdelta1	Major facilitator superfamily (MFS) antibiotic efflux pump	Disinfecting agents and antiseptics	Antibiotic efflux	Absent	Absent	100	100	Absent	100	100	100	100	100	100	100	100	100	100	100	100	100	100	100	100	100	Absent	100	100	Absent	100	100	100	100	100	Absent	100	Absent	Absent	100	100	100	100	100	Absent
aac(6')-Ib-cr	Not Found	Fluoroquinolone antibiotic,Aminoglycoside antibiotic	Antibiotic inactivation	Absent	Absent	100	Absent	Absent	Absent	100	Absent	Absent	Absent	Absent	Absent	Absent	Absent	Absent	100	100	100	Absent	Absent	Absent	Absent	Absent	100	100	100	100	100	100	Absent	100	Absent	Absent	100	Absent	100	Absent	100	100	Absent	Absent
FosA6	Fosfomycin thiol transferase	Phosphonic acid antibiotic	Antibiotic inactivation	97.34	97.34	97.34	97.34	97.34	97.34	97.34	97.34	97.34	97.34	97.34	97.34	97.34	97.34	97.34	97.34	97.34	97.34	97.34	97.34	97.34	97.34	97.34	97.34	97.34	97.34	97.34	97.34	97.34	97.34	97.34	97.34	97.34	97.34	97.34	97.34	97.34	97.34	97.34	97.34	97.34
fosA	Fosfomycin thiol transferase	Phosphonic acid antibiotic	Antibiotic inactivation	98.79	98.79	98.79	98.79	98.79	98.79	98.79	98.79	98.79	98.79	98.79	98.79	98.79	98.79	98.79	98.79	98.79	98.79	98.79	98.79	98.79	98.79	98.79	98.79	98.79	98.79	98.79	98.79	98.79	98.79	98.79	98.79	98.79	98.79	98.79	98.79	98.79	98.79	98.79	98.79	98.79
ble-MBL	MBL beta-lactamase	Carbapenem	Antibiotic inactivation	Absent	Absent	100	Absent	Absent	100	Absent	Absent	Absent	Absent	Absent	Absent	Absent	Absent	100	100	100	100	Absent	100	100	100	Absent	Absent	Absent	Absent	Absent	Absent	100	100	100	Absent	100	Absent	Absent	100	Absent	Absent	Absent	100	Absent
mphA	macrolide phosphotransferase (MPH)	Macrolide antibiotic	Antibiotic inactivation	Absent	Absent	Absent	100	Absent	Absent	Absent	Absent	Absent	Absent	Absent	Absent	Absent	Absent	100	Absent	Absent	100	100	100	100	Absent	Absent	100	Absent	Absent	100	Absent	100	Absent	Absent	Absent	100	Absent	Absent	Absent	100	Absent	Absent	Absent	100
mphE	Macrolide phosphotransferase (MPH)	Macrolide antibiotic	Antibiotic inactivation	Absent	Absent	Absent	Absent	Absent	99.89	Absent	Absent	Absent	Absent	Absent	Absent	Absent	Absent	Absent	Absent	Absent	Absent	Absent	Absent	Absent	Absent	Absent	Absent	Absent	Absent	Absent	Absent	99.89	Absent	99.77	Absent	Absent	Absent	Absent	99.89	Absent	Absent	Absent	99.89	Absent
ompA	General Bacterial Porin with reduced permeability to peptide antibiotics	Peptide antibiotic	Reduced permeability to antibiotic	99.91	99.91	99.91	99.91	99.91	99.91	99.91	99.91	99.91	99.91	99.91	99.91	99.91	99.91	99.91	99.91	99.91	99.91	99.91	99.91	99.91	99.91	99.91	99.91	99.91	99.91	99.91	99.91	99.91	99.91	99.91	99.91	99.91	99.91	99.91	99.91	99.91	99.91	99.91	99.91	99.91
eptB	pmr phosphoethanolamine transferase	Peptide antibiotic	Antibiotic target alteration	99.48	99.48	99.48	99.48	99.48	99.48	99.48	99.48	99.48	99.48	99.48	99.48	99.48	99.48	99.48	99.48	99.48	99.48	99.48	99.48	99.48	99.48	99.48	99.48	99.48	99.48	99.48	99.48	99.48	99.48	99.48	99.48	99.48	99.48	99.48	99.48	99.48	99.48	99.48	99.48	99.48
phoR	Not Found	Peptide antibiotic,Macrolide antibiotic	Antibiotic inactivation	99.8	99.8	99.8	99.8	99.8	99.8	99.8	99.8	99.8	99.8	99.8	99.8	99.8	99.8	99.8	99.8	99.8	99.8	99.8	99.8	99.8	99.8	99.8	99.8	99.8	99.8	99.8	99.8	99.8	99.8	99.8	99.8	99.8	99.8	99.8	99.8	99.8	99.8	99.8	99.8	99.8
KpnE	Major facilitator superfamily (MFS) antibiotic efflux pump	Peptide antibiotic,Tetracycline antibiotic,Rifamycin antibiotic,Cephalosporin,Aminoglycoside antibiotic,Disinfecting agents and antiseptics,Macrolide antibiot	Antibiotic efflux	99.45	99.45	99.45	99.45	99.45	99.45	99.45	99.45	99.45	99.45	99.45	99.45	99.45	99.45	99.45	99.45	99.45	99.45	99.45	99.45	99.45	99.45	99.45	99.45	99.45	99.45	99.45	99.45	99.45	99.45	99.45	99.45	99.45	99.45	99.45	99.45	99.45	99.45	99.45	99.45	99.45
KpnG	Major facilitator superfamily (MFS) antibiotic efflux pump	Peptide antibiotic,Carbapenem,Aminoglycoside antibiotic,Cephalosporin,Penam,Macrolide antibiotic,Fluoroquinolone antibiotic,Pene	Antibiotic efflux	99.15	99.15	99.15	99.15	99.15	99.15	99.15	99.15	99.15	99.15	99.15	99.15	99.15	99.15	Absent	99.15	99.15	99.15	99.15	99.15	99.15	99.15	99.15	99.15	99.15	99.06	99.15	99.15	99.15	99.15	99.15	99.15	99.15	99.15	99.15	99.15	99.15	99.15	99.15	99.15	99.15
KpnF	Major facilitator superfamily (MFS) antibiotic efflux pump	Peptide antibiotic,Cephalosporin,Macrolide antibiotic,Aminoglycoside antibiotic,Disinfecting agents and antiseptics,Rifamycin antibiotic,Tetracycline antibiotic	Antibiotic efflux	100	100	100	100	100	100	100	100	100	100	100	100	100	100	100	100	100	100	100	100	100	100	100	100	100	100	100	100	100	100	100	100	100	100	100	100	100	100	100	100	99.7
catA1	Chloramphenicol acetyltransferase (CAT)	Chloramphenicol antibiotic	Antibiotic inactivation	Absent	Absent	Absent	Absent	Absent	Absent	Absent	Absent	Absent	Absent	Absent	Absent	Absent	Absent	Absent	Absent	Absent	Absent	Absent	Absent	Absent	Absent	Absent	Absent	99.85	Absent	Absent	99.85	Absent	99.55	Absent	Absent	Absent	Absent	Absent	99.85	Absent	Absent	Absent	Absent	Absent
catA2	Chloramphenicol acetyltransferase (CAT)	Chloramphenicol antibiotic	Antibiotic inactivation	Absent	Absent	Absent	Absent	Absent	Absent	Absent	Absent	Absent	Absent	Absent	Absent	Absent	Absent	96.11	Absent	Absent	Absent	Absent	96.11	Absent	Absent	96.11	Absent	Absent	Absent	Absent	Absent	Absent	Absent	Absent	Absent	96.11	96.11	Absent	Absent	Absent	Absent	Absent	Absent	Absent
floR	Major facilitator superfamily (MFS) antibiotic efflux pump	Phenicol antibiotic	Antibiotic efflux	Absent	Absent	Absent	Absent	Absent	Absent	99.83	99.83	99.83	99.83	99.83	99.83	99.83	99.83	Absent	Absent	99.83	Absent	Absent	Absent	Absent	Absent	Absent	Absent	Absent	Absent	Absent	Absent	Absent	Absent	Absent	Absent	Absent	Absent	Absent	Absent	Absent	Absent	Absent	Absent	Absent
catB	Chloramphenicol acetyltransferase (CAT)	phenicol antibiotic	Antibiotic inactivation	100	100	Absent	Absent	Absent	100	Absent	Absent	Absent	Absent	Absent	Absent	Absent	Absent	100	Absent	Absent	Absent	Absent	100	100	Absent	100	Absent	Absent	Absent	Absent	Absent	Absent	Absent	Absent	100	100	Absent	Absent	Absent	Absent	Absent	Absent	Absent	Absent
msrE	msr-type ABC-F protein	Streptogramin antibiotic,Macrolide antibiotic	Antibiotic target protection	Absent	Absent	Absent	Absent	Absent	100	Absent	Absent	Absent	Absent	Absent	Absent	Absent	Absent	Absent	Absent	Absent	Absent	Absent	Absent	Absent	Absent	Absent	Absent	Absent	Absent	Absent	Absent	100	Absent	100	Absent	Absent	Absent	Absent	100	Absent	Absent	Absent	100	Absent
oqxA	Resistance-nodulation-cell division (RND) antibiotic efflux pump	Tetracycline antibiotic,Diaminopyrimidine antibiotic,Glycylcycline,Nitrofuran antibiotic,Fluoroquinolone antibio	Antibiotic efflux	99.49	99.49	99.49	99.41	99.41	99.49	99.49	99.49	99.49	99.49	99.49	99.49	99.49	99.49	99.49	99.49	99.49	99.49	99.49	99.49	99.49	99.49	99.49	99.49	99.49	99.49	99.41	99.49	99.49	99.49	99.49	99.49	99.49	99.49	99.49	99.49	99.41	99.49	99.49	99.49	99.41
oqxB	resistance-nodulation-cell division (RND) antibiotic efflux pump	Tetracycline antibiotic,Diaminopyrimidine antibiotic,Glycylcycline,Fluoroquinolone antibiotic,Nitrofuran antibiotic	Antibiotic efflux	99.11	99.11	99.11	99.11	99.11	99.11	99.11	99.11	99.11	99.11	99.11	99.11	99.11	99.11	99.11	99.11	99.11	99.11	99.11	99.11	99.11	99.11	99.11	99.11	99.11	99.11	99.08	99.11	99.11	99.11	99.11	99.11	99.11	99.11	99.08	99.11	99.11	99.11	99.11	99.11	99.11
QnrB1	Quinolone resistance protein (qnr)	Fluoroquinolone antibiotic	Antibiotic target protection	99.85	99.85	Absent	Absent	Absent	100	Absent	Absent	Absent	Absent	Absent	Absent	Absent	Absent	99.85	Absent	Absent	Absent	Absent	99.85	99.85	Absent	Absent	Absent	Absent	Absent	Absent	Absent	Absent	Absent	Absent	Absent	99.85	99.85	99.85	99.85	Absent	Absent	Absent	Absent	100
QnrS1	Quinolone resistance protein (qnr)	Fluoroquinolone antibiotic	Antibiotic target protection	Absent	Absent	100	Absent	Absent	100	100	100	100	100	100	100	100	100	Absent	100	100	100	Absent	Absent	Absent	100	Absent	Absent	100	Absent	Absent	100	100	Absent	Absent	Absent	Absent	Absent	Absent	Absent	Absent	100	100	100	Absent
arr-2	Fifampin ADP-ribosyltransferase (Arr)	Rifamycin antibiotic	Antibiotic inactivation	100	100	Absent	100	Absent	Absent	Absent	Absent	Absent	Absent	Absent	Absent	Absent	Absent	100	Absent	Absent	Absent	Absent	100	100	100	100	Absent	Absent	Absent	Absent	Absent	Absent	100	Absent	100	100	Absent	Absent	Absent	Absent	Absent	Absent	Absent	Absent
arr-3	Rifampin ADP-ribosyltransferase (Arr)	Rifamycin antibiotic	Antibiotic inactivation	Absent	Absent	100	Absent	Absent	Absent	Absent	Absent	Absent	Absent	Absent	Absent	Absent	Absent	Absent	100	100	Absent	Absent	Absent	Absent	Absent	Absent	100	Absent	Absent	Absent	Absent	100	Absent	Absent	Absent	Absent	Absent	Absent	Absent	Absent	Absent	Absent	Absent	Absent
ermB	Erm 23S ribosomal RNA methyltransferase	Streptogramin antibiotic,Macrolide antibiotic,Streptogramin A antibiotic,Streptogramin B antibiotic,Lincosamide antibiotic	Antibiotic target alteration	Absent	Absent	Absent	Absent	Absent	Absent	Absent	Absent	Absent	Absent	Absent	Absent	Absent	Absent	Absent	Absent	Absent	99.59	Absent	99.59	99.59	Absent	Absent	Absent	Absent	Absent	Absent	Absent	Absent	Absent	Absent	Absent	99.59	Absent	Absent	Absent	Absent	Absent	Absent	Absent	Absent
sul1	Sulfonamide resistant sul	Sulfonamide antibiotic	Antibiotic target replacement	Absent	Absent	100	100	Absent	100	100	100	100	100	100	100	100	100	100	100	100	100	100	100	100	99.88	Absent	100	100	Absent	100	100	100	100	100	Absent	100	100	Absent	100	100	100	100	100	Absent
sul2	Sulfonamide resistant sul	Sulfonamide antibiotic	Antibiotic target replacement	Absent	Absent	Absent	100	Absent	Absent	100	100	100	100	100	100	100	100	100	Absent	100	Absent	Absent	Absent	Absent	Absent	100	Absent	Absent	100	Absent	Absent	100	Absent	Absent	Absent	Absent	100	100	Absent	Absent	Absent	Absent	100	Absent
tet(A)	Major facilitator superfamily (MFS) antibiotic efflux pump	Tetracycline antibiotic	Antibiotic efflux	Absent	Absent	Absent	100	Absent	100	100	100	100	100	100	100	100	100	Absent	Absent	100	Absent	Absent	Absent	Absent	Absent	Absent	100	100	100	100	100	Absent	93.29	Absent	Absent	Absent	100	100	100	Absent	100	100	Absent	Absent
tet(G)	Major facilitator superfamily (MFS) antibiotic efflux pump	Tetracycline antibiotic	Antibiotic efflux	Absent	Absent	Absent	100	Absent	Absent	Absent	Absent	Absent	Absent	Absent	Absent	Absent	Absent	Absent	Absent	Absent	Absent	Absent	Absent	Absent	Absent	Absent	Absent	Absent	Absent	Absent	Absent	Absent	Absent	Absent	Absent	Absent	Absent	Absent	Absent	Absent	Absent	Absent	Absent	Absent
tetR	Major facilitator superfamily (MFS) antibiotic efflux pump	Tetracycline antibiotic	Antibiotic efflux,Antibiotic target alteration	Absent	Absent	Absent	100	Absent	100	100	100	100	100	100	100	100	100	Absent	Absent	100	Absent	Absent	Absent	Absent	Absent	Absent	100	100	100	100	100	Absent	93.09	Absent	Absent	Absent	100	100	100	Absent	100	100	Absent	Absent
acrA	Resistance-nodulation-cell division (RND) antibiotic efflux pump	Tetracycline antibiotic,Penam,Cephalosporin,Phenicol antibiotic,Glycylcycline,Disinfecting agents and antiseptics,Rifamycin antibiotic,Fluoroquinolone antibiotic	Antibiotic efflux	97.83	97.83	97.83	97.83	97.83	97.83	97.83	97.83	97.83	97.83	97.83	97.83	97.83	97.83	97.83	97.83	97.83	97.74	97.83	97.83	97.83	97.83	97.83	97.83	97.83	97.83	97.83	97.83	97.83	97.83	97.83	97.83	97.83	97.83	97.83	97.83	97.83	97.83	97.83	97.83	97.83
