# Supplementary material for: Unravelling the Evolutionary Dynamics of High-Risk Klebsiella pneumoniae ST147 Clones: Insights from Comparative Pangenome Analysis
Source: Genes (Basel). 2023 May 2;14(5):1037. doi: 10.3390/genes14051037 (PMC10218137; doi:10.3390/genes14051037)
Supplement: Supplementary file 1 [file genes-14-01037-s001.zip › Supplementary_TableS2.xlsx]

## Sheet: Supp_Table2
Supplymentary Table S2: Details of virulence factros and its presence (1)/abscence (0) found in 41 analyzed genomes.
VFtype	VFclass	VF	VFdescription	GCA_001455995	GCA_001644765	GCA_001648215	GCA_001701425	GCA_001746535	GCA_001855315	GCA_001885255	GCA_001908595	GCA_001908625	GCA_001908655	GCA_001908675	GCA_001908695	GCA_001908875	GCA_001956965	GCA_002192375	GCA_002202215	GCA_002202235	GCA_002591075	GCA_002636375	GCA_002786755	GCA_002787755	GCA_002848605	GCA_003006175	GCA_003031345	GCA_003181055	GCA_003194285	GCA_003571745	GCA_003856595	GCA_005944305	GCA_008693405	GCA_009661665	GCA_009731405	GCA_011769725	GCA_012971605	GCA_012972395	GCA_013694405	GCA_013694425	GCA_014495765	GCA_014495785	GCA_016598795	KP_SDL79
Antimicrobial activity/Competitive advantage	AcrAB	acrA	acriflavine resistance protein A	1	1	1	1	1	1	1	1	1	1	1	1	1	1	1	1	1	1	1	1	1	1	1	1	1	1	1	1	1	1	1	1	1	1	1	1	1	1	1	1	1
Antimicrobial activity/Competitive advantage	AcrAB	acrB	acriflavine resistance protein B	1	1	1	1	1	1	1	1	1	1	1	1	1	1	1	1	1	1	1	1	1	1	1	1	1	1	1	1	1	1	1	1	1	1	1	1	1	1	1	1	1
Effector delivery system	T6SS	clpV/tssH	type VI secretion system ATPase TssH	1	1	1	1	1	1	1	1	1	1	1	1	1	1	1	1	1	1	1	1	1	1	1	1	1	1	1	1	1	1	1	1	1	1	0	1	1	1	1	1	1
Effector delivery system	T6SS	dotU/tssL	type VI secretion system protein DotU/TssL family	1	1	1	1	1	1	1	1	1	1	1	1	1	1	1	1	1	1	1	1	1	1	1	1	1	1	1	1	1	1	1	1	1	1	0	1	1	1	1	1	1
Nutritional/Metabolic factor	Ent	entA	23-dihydroxybenzoate-23-dehydrogenase	1	1	1	1	1	1	1	1	1	1	1	1	1	1	1	1	1	1	1	1	1	1	1	1	1	1	1	1	1	1	1	1	1	1	1	1	1	1	1	1	1
Nutritional/Metabolic factor	Ent	entB	23-dihydro-23-dihydroxybenzoate synthetase isochroismatase	1	1	1	1	1	1	1	1	1	1	1	1	1	1	1	1	1	1	1	1	1	1	1	1	1	1	1	1	1	1	1	1	1	1	1	1	1	1	1	1	1
Nutritional/Metabolic factor	Ent	entC	isochorismate synthase	1	1	1	1	1	1	1	1	1	1	1	1	1	1	1	1	1	1	1	1	1	1	1	1	1	1	1	1	1	1	1	1	1	1	1	1	1	1	1	1	1
Nutritional/Metabolic factor	Ent	entE	enterobactin synthase subunit E	1	1	1	1	1	1	1	1	1	1	1	1	1	1	1	1	1	1	1	1	1	1	1	1	1	1	1	1	1	1	1	1	1	1	1	1	1	1	1	1	1
Nutritional/Metabolic factor	Ent	entF	enterobactin synthase subunit F	1	1	1	1	1	1	1	1	1	1	1	1	1	1	1	1	1	1	1	1	1	0	1	1	1	1	1	1	1	1	1	1	1	1	1	1	1	1	1	1	1
Nutritional/Metabolic factor	Ent	entS	enterobactin exporter EntS	1	1	1	1	1	1	1	1	1	1	1	1	1	1	1	1	1	1	1	1	1	1	1	1	1	1	1	1	1	1	1	1	1	1	1	1	1	1	1	1	1
Nutritional/Metabolic factor	Ent	fepA	outer membrane receptor FepA	1	1	1	1	1	1	1	1	1	1	1	1	1	1	1	1	1	1	1	1	1	1	1	1	1	1	1	1	1	1	1	1	1	1	1	1	1	1	1	1	1
Nutritional/Metabolic factor	Ent	fepB	iron-enterobactin transporter periplasmic binding protein	1	1	1	1	1	1	1	1	1	1	1	1	1	1	1	1	1	1	1	1	1	1	1	1	1	1	1	1	1	1	1	1	1	1	1	1	1	1	1	1	1
Nutritional/Metabolic factor	Ent	fepC	iron-enterobactin transporter ATP-binding protein	1	1	1	1	1	1	1	1	1	1	1	1	1	1	1	1	1	1	1	1	1	1	1	1	1	1	1	1	1	1	1	1	1	1	1	1	1	1	1	1	1
Nutritional/Metabolic factor	Ent	fepD	iron-enterobactin transporter membrane protein	1	1	1	1	1	1	1	1	1	1	1	1	1	1	1	1	1	1	1	1	1	1	1	1	1	1	1	1	1	1	1	1	1	1	1	1	1	1	1	1	1
Nutritional/Metabolic factor	Ent	fepG	iron-enterobactin transporter permease	1	1	1	1	1	1	1	1	1	1	1	1	1	1	1	1	1	1	1	1	1	1	1	1	1	1	1	1	1	1	1	1	1	1	1	1	1	1	1	1	1
Nutritional/Metabolic factor	Ent	fes	enterobactin/ferric enterobactin esterase	1	1	1	1	1	1	1	1	1	1	1	1	1	1	1	1	1	1	1	1	1	1	1	1	1	1	1	1	1	1	1	1	1	1	1	1	1	1	1	1	1
Adherence	Type I fimbriae	fimA	type 1 major fimbrial subunit precursor	1	1	1	1	1	1	1	1	1	1	1	1	1	1	1	1	1	1	1	1	1	1	1	1	1	1	1	1	1	1	1	1	1	1	1	1	1	1	1	1	1
Adherence	Type I fimbriae	fimB	tyrosine recombinase	1	1	1	0	1	1	1	1	1	1	1	1	1	1	1	1	1	1	1	1	1	1	1	1	1	1	1	1	1	1	1	1	1	1	1	1	1	1	1	1	1
Adherence	Type I fimbriae	fimC	periplasmic chaperone	1	1	1	1	1	1	1	1	1	1	1	1	1	1	1	1	1	1	1	1	1	1	1	1	1	1	1	1	0	1	1	1	1	1	1	1	1	1	1	1	1
Adherence	Type I fimbriae	fimD	outer membrane usher protein	1	1	1	1	1	1	1	1	1	1	1	1	1	1	1	1	1	1	1	1	1	1	1	1	1	1	1	1	1	1	1	1	1	1	1	1	1	1	1	1	1
Adherence	Type I fimbriae	fimE	tyrosine recombinase	1	1	1	1	1	1	1	1	1	1	1	1	1	1	1	1	1	1	1	1	1	1	1	1	1	1	1	1	1	1	1	1	1	1	1	1	1	1	1	1	1
Adherence	Type I fimbriae	fimF	type 1 fimbrial minor component	1	1	1	1	1	1	1	1	1	1	1	1	1	1	1	1	1	1	1	1	1	1	1	1	1	1	1	1	1	1	1	1	1	1	1	1	1	1	1	1	1
Adherence	Type I fimbriae	fimG	type 1 fimbrial minor component	1	1	1	1	1	1	1	1	1	1	1	1	1	1	1	1	1	1	1	1	1	1	1	1	1	1	1	1	1	1	1	1	1	1	1	1	1	1	1	1	1
Adherence	Type I fimbriae	fimH	type 1 fimbrial adhesin precursor	1	1	1	1	1	1	1	1	1	1	1	1	1	1	1	1	1	1	1	1	1	1	1	1	1	1	1	1	1	1	1	1	1	1	1	1	1	1	1	1	1
Adherence	Type I fimbriae	fimI	type 1 pilus biosynthesis fimbrial protein	1	1	1	1	1	1	1	1	1	1	1	1	1	1	1	1	1	1	1	1	1	1	1	1	1	1	1	1	1	1	1	1	1	1	1	1	1	1	1	1	1
Adherence	Type I fimbriae	fimK	transcriptional regulator	1	1	1	1	1	1	1	1	1	1	1	1	1	1	1	1	1	1	1	1	1	1	1	1	1	1	1	1	1	1	1	1	1	1	1	1	1	1	1	1	1
Regulation	Fur	fur	ferric iron uptake transcriptional regulator	1	1	1	1	1	1	1	1	1	1	1	1	1	1	1	1	1	1	1	1	1	1	1	1	1	1	1	1	1	1	1	1	1	1	1	1	1	1	1	1	1
Nutritional/Metabolic factor	Yersiniabactin	fyuA/psn	pesticin/yersiniabactin receptor protein	0	1	1	0	0	1	1	1	1	1	1	1	1	1	1	1	1	0	0	1	1	0	1	1	1	0	0	1	1	0	0	1	1	0	0	0	0	1	1	0	0
Immune modulation	Capsule	galF	GalU regulator GalF	1	1	1	1	1	1	1	1	1	1	1	1	1	1	1	1	1	1	1	1	1	1	1	1	1	1	1	1	1	1	1	1	1	1	1	1	1	1	1	1	1
Immune modulation	Capsule	gndA	NADP-dependent phosphogluconate dehydrogenase	1	1	1	1	1	1	1	1	1	1	1	1	1	1	1	1	1	1	1	1	1	1	1	1	1	1	1	1	1	1	1	1	1	1	1	1	1	1	1	1	1
Effector delivery system	T6SS	hcp/tssD	type VI secretion system protein Hcp family	1	1	1	1	1	1	1	1	1	1	1	1	1	1	1	1	1	1	1	1	1	1	1	1	1	1	1	1	1	1	1	1	1	1	0	1	1	1	1	1	1
Effector delivery system	T6SS	icmF/tssM	type VI secretion protein TssM	1	1	1	1	1	1	1	1	1	1	1	1	1	1	1	1	1	1	1	1	1	1	1	1	1	1	1	1	1	1	1	1	1	1	0	1	1	1	1	1	1
Nutritional/Metabolic factor	Sal	iroE	siderophore esterase IroE	1	1	1	1	1	1	1	1	1	1	0	1	1	1	1	1	1	1	1	1	1	1	1	1	1	1	1	1	1	1	1	1	1	1	1	1	1	1	1	1	1
Nutritional/Metabolic factor	Yersiniabactin	irp1	yersiniabactin biosynthetic protein Irp1	0	1	1	0	0	1	1	1	0	1	1	1	1	1	1	1	1	0	0	1	1	0	1	1	1	0	0	1	0	0	0	1	1	0	0	0	0	1	1	0	0
Nutritional/Metabolic factor	Yersiniabactin	irp2	yersiniabactin biosynthetic protein Irp2	0	1	1	0	0	1	1	1	1	1	1	1	1	1	1	1	1	0	0	0	1	0	1	1	1	0	0	1	1	0	0	1	1	0	0	0	0	1	1	0	0
Nutritional/Metabolic factor	Aerobactin	iutA	ferric aerobactin receptor IutA	1	1	1	1	1	1	1	1	1	1	1	1	1	1	1	1	1	1	1	1	1	0	1	1	1	1	1	1	1	1	1	1	1	1	1	1	1	1	1	1	1
Immune modulation	LPS	KP1_RS17220	glycosyltransferase	0	0	0	0	0	0	0	0	0	0	0	0	0	0	0	0	0	0	0	0	0	0	0	0	0	1	0	0	0	0	0	1	0	0	0	0	0	0	0	0	0
Immune modulation	LPS	KP1_RS17225	glycosyltransferase family 4 protein	1	1	1	1	1	1	1	1	1	1	1	1	1	1	1	1	1	1	0	1	1	0	1	0	1	1	1	1	1	1	1	1	1	1	1	1	1	1	1	1	0
Immune modulation	LPS	KP1_RS17230	glycosyltransferase	1	1	1	1	1	1	1	1	1	1	1	1	1	1	1	1	1	1	1	1	1	0	1	0	1	1	1	1	1	1	1	1	1	1	1	1	1	1	1	1	0
Immune modulation	LPS	KP1_RS17240	DUF4422 domain-containing protein	1	1	1	1	1	1	1	1	1	1	1	1	1	1	1	1	1	1	1	1	1	0	1	0	1	1	1	1	1	1	1	1	1	1	1	1	1	1	1	1	0
Immune modulation	Capsule	KP1_RS17280	mannose-1-phosphate guanylyltransferase/mannose-6-phosphate isomerase	1	1	1	1	1	1	1	1	1	1	1	1	1	1	1	1	1	1	1	1	1	1	1	1	1	1	1	1	1	1	1	0	1	1	1	1	1	1	1	1	1
Immune modulation	Capsule	KP1_RS17340	polysaccharide export protein	1	1	1	1	1	1	1	1	1	1	1	1	1	1	1	1	1	1	1	1	1	0	1	0	1	0	1	1	1	1	1	0	1	1	1	1	1	1	1	0	0
Immune modulation	Capsule	KP1_RS17345	capsule assembly Wzi family protein	1	1	1	1	1	1	1	1	1	1	1	1	1	1	1	1	1	1	1	1	1	1	1	1	1	1	1	1	1	1	1	1	1	1	1	1	1	1	1	1	1
Immune modulation	Capsule	KP1_RS17355	phosphatase PAP2 family protein	1	1	1	1	1	1	1	1	1	1	1	1	1	1	1	1	1	1	1	1	1	1	1	1	1	1	1	1	1	1	1	1	1	1	1	1	1	1	1	1	1
Biofilm	Type 3 fimbriae	mrkA	type 3 fimbrial major pilin subunit MrkA	1	1	1	0	1	1	0	0	0	0	0	0	0	0	1	1	1	1	1	1	1	1	1	1	1	1	1	1	1	1	1	1	1	1	1	1	1	1	1	1	1
Biofilm	Type 3 fimbriae	mrkB	fimbrial chaperone protein mrkB precursor	1	1	1	0	1	1	1	1	1	1	1	1	1	1	1	1	1	1	1	1	1	1	1	1	1	1	1	1	1	1	1	1	1	1	1	1	1	1	1	1	1
Biofilm	Type 3 fimbriae	mrkC	fimbrial biogenesis outer membrane usher protein mrkC precursor	1	1	1	0	1	1	1	1	1	1	1	1	1	1	1	1	1	1	1	1	1	1	1	1	1	1	1	1	1	1	1	1	1	1	1	1	1	1	1	1	1
Biofilm	Type 3 fimbriae	mrkD	fimbrial adhesin protein precursor MrkD	1	1	1	0	1	1	1	1	1	1	1	1	1	1	1	1	1	1	1	1	1	1	1	1	1	1	1	1	1	1	1	1	1	1	1	1	1	1	1	1	1
Biofilm	Type 3 fimbriae	mrkF	type 3 fimbrial minor pilin subunit MrkF	1	1	1	0	1	1	1	1	1	1	1	1	1	1	1	1	1	1	1	1	1	1	1	1	1	1	1	1	1	1	1	1	1	1	1	1	1	1	1	1	1
Biofilm	Type 3 fimbriae	mrkH	transcriptional activator	1	1	1	0	1	1	1	1	1	1	1	1	1	1	1	1	1	1	1	1	1	1	1	1	1	1	1	1	1	1	1	1	1	1	1	1	1	1	1	1	1
Biofilm	Type 3 fimbriae	mrkI	LuxR family regulatory protein	1	1	1	0	1	1	1	1	1	1	1	1	1	1	1	1	1	1	1	1	1	1	1	1	1	0	1	1	1	1	1	1	1	1	1	1	1	1	1	1	1
Biofilm	Type 3 fimbriae	mrkJ	phosphodiesterase	1	1	1	0	1	1	1	1	1	1	1	1	1	1	1	1	1	1	1	1	1	1	1	1	1	1	1	1	1	1	1	1	1	1	1	1	1	1	1	1	1
Invasion	OmpA	ompA	outer membrane protein A	1	1	1	1	1	1	1	1	1	1	1	1	1	1	1	1	1	1	1	1	1	1	1	1	1	1	1	1	1	1	1	1	1	1	1	1	1	1	1	1	1
Effector delivery system	T6SS	ompA	OmpA family protein	1	1	1	1	1	1	1	1	1	1	1	1	1	1	1	1	1	1	1	1	1	1	1	1	1	1	1	1	1	1	1	1	1	1	0	1	1	1	1	1	1
Regulation	RcsAB	rcsA	transcriptional activator for ctr capsule biosynthesis	1	1	1	1	1	1	1	1	1	1	1	1	1	1	1	1	1	1	1	1	1	1	1	1	1	1	1	1	1	1	1	1	1	1	1	1	1	1	1	1	1
Regulation	RcsAB	rcsB	transcriptional regulator RcsB	1	1	1	1	1	1	1	1	1	1	1	1	1	1	1	1	1	1	1	1	1	1	1	1	1	1	1	1	1	1	1	1	1	1	1	1	1	1	1	1	1
Immune modulation	LPS	rfbA	O-antigen export ABC transporter permease RfbA	1	1	1	1	1	1	1	1	1	1	1	1	1	1	1	1	1	1	1	1	1	0	1	0	1	1	1	1	1	1	1	1	1	1	1	1	1	1	1	1	0
Immune modulation	LPS	rfbB	O-antigen export ABC transporter ATP-binding protein RfbB	1	1	1	1	1	1	1	1	1	1	1	1	1	1	1	1	1	1	1	1	1	0	1	0	1	1	1	1	1	1	1	1	1	1	1	1	1	1	1	1	0
Immune modulation	LPS	rfbD	UDP-galactopyranose mutase	1	1	1	1	1	1	1	1	1	1	1	1	1	1	1	1	1	1	1	1	1	0	1	0	1	1	1	1	1	1	1	1	1	1	1	1	1	1	1	1	0
Immune modulation	Capsule	rfbK1	O9 family phosphomannomutase RfbK1	1	1	1	1	1	1	1	1	1	1	1	1	1	1	1	1	1	1	1	1	1	1	1	1	1	1	1	1	1	1	1	0	1	1	1	1	1	1	1	1	1
Regulation	RpoS	rpoS	RNA polymerase sigma factor RpoS	1	1	1	1	1	1	1	1	1	1	1	1	1	1	1	1	1	1	1	1	1	1	1	1	1	1	1	1	1	1	1	1	1	1	1	1	1	1	1	1	1
Effector delivery system	T6SS	sciN/tssJ	type VI secretion system lipoprotein TssJ	1	1	1	1	1	1	1	1	1	1	1	1	1	1	1	1	1	1	1	1	1	1	1	1	1	1	1	1	1	1	1	1	1	1	0	1	1	1	1	1	1
Effector delivery system	T6SS	tssF	type VI secretion system baseplate subunit TssF	1	1	1	1	1	1	1	1	1	1	1	1	1	1	1	1	1	1	1	1	1	1	1	1	1	1	1	1	1	1	1	1	1	1	0	1	1	1	1	1	1
Effector delivery system	T6SS	tssG	type VI secretion system baseplate subunit TssG	1	1	1	1	1	1	1	1	1	1	1	1	1	1	1	1	1	1	1	1	1	1	1	1	1	1	1	1	1	1	1	1	1	1	0	1	1	1	1	1	1
Immune modulation	Capsule	ugd	UDP-glucose 6-dehydrogenase	1	1	1	1	1	1	1	1	1	1	1	1	1	1	1	1	1	1	1	1	1	1	1	1	1	1	1	1	0	1	1	1	1	1	1	1	1	1	1	1	1
Effector delivery system	T6SS	vasE/tssK	type VI secretion system baseplate subunit TssK	1	1	1	1	1	1	1	1	1	1	1	1	1	1	1	1	1	1	1	1	1	1	1	1	1	1	1	1	1	1	1	1	1	1	0	1	1	1	1	1	1
Effector delivery system	T6SS	vipA/tssB	type VI secretion system contractile sheath small subunit VipA	1	1	1	1	1	1	1	1	1	1	1	1	1	1	1	1	1	1	1	1	1	1	1	1	1	1	1	1	1	1	1	1	1	1	0	1	1	1	1	1	1
Effector delivery system	T6SS	vipB/tssC	type VI secretion system contractile sheath large subunit VipB	1	1	1	1	1	1	1	1	1	1	1	1	1	1	1	1	1	1	1	1	1	1	1	1	1	1	1	1	1	1	1	1	1	1	0	1	1	1	1	1	1
Adherence	ECP	yagV/ecpE	E. coli common pilus chaperone EcpE	1	1	1	1	1	1	1	1	1	1	1	1	1	1	1	1	1	1	1	1	1	1	1	1	1	1	1	1	1	1	1	1	1	1	1	1	1	1	1	1	1
Adherence	ECP	yagW/ecpD	polymerized tip adhesin of ECP fibers	1	1	1	1	1	1	1	1	1	1	1	1	1	1	1	1	1	1	1	1	1	1	1	1	1	1	1	1	1	1	1	1	1	1	1	1	1	1	1	1	1
Adherence	ECP	yagX/ecpC	E. coli common pilus usher EcpC	1	1	1	1	1	1	1	1	1	1	1	1	1	1	1	1	1	1	1	1	1	1	1	1	1	1	1	1	1	1	1	1	1	1	1	1	1	1	1	1	1
Adherence	ECP	yagY/ecpB	E. coli common pilus chaperone EcpB	1	1	1	1	1	1	1	1	1	1	1	1	1	1	1	1	1	1	1	1	1	1	1	1	1	1	1	1	1	1	1	1	1	1	1	1	1	1	1	1	1
Adherence	ECP	yagZ/ecpA	E. coli common pilus structural subunit EcpA	1	1	1	1	1	1	1	1	1	1	1	1	1	1	1	1	1	1	1	1	1	1	1	1	1	1	1	1	1	1	1	1	1	1	1	1	1	1	1	1	1
Nutritional/Metabolic factor	Yersiniabactin	ybtA	transcriptional regulator YbtA	0	1	1	0	0	1	1	1	1	1	1	1	1	1	1	1	1	0	0	1	1	0	1	1	1	0	0	1	1	0	0	1	1	0	0	0	0	1	1	0	0
Nutritional/Metabolic factor	Yersiniabactin	ybtE	yersiniabactin siderophore biosynthetic protein	0	1	1	0	0	1	1	1	1	1	1	1	1	1	1	1	1	0	0	1	1	0	1	1	1	0	0	1	1	0	0	1	1	0	0	0	0	1	1	0	0
Nutritional/Metabolic factor	Ybt	ybtP	yersiniabactin ABC transporter ATP-binding/permease protein YbtP	0	1	1	0	0	1	1	1	1	1	1	1	1	1	1	1	1	0	0	1	1	0	1	1	1	0	0	1	1	0	0	1	1	0	0	0	0	1	1	0	0
Nutritional/Metabolic factor	Yersiniabactin	ybtQ	yersiniabactin ABC transporter ATP-binding/permease protein YbtQ	0	1	1	0	0	1	1	1	1	1	1	1	1	1	1	1	1	0	0	1	1	0	1	1	1	0	0	1	1	0	0	1	1	0	0	0	0	1	1	0	0
Nutritional/Metabolic factor	Yersiniabactin	ybtS	salicylate synthase Irp9	0	1	1	0	0	1	1	1	1	1	1	1	1	1	1	1	1	0	0	1	1	0	1	1	1	0	0	1	1	0	0	1	1	0	0	0	0	1	1	0	0
Nutritional/Metabolic factor	Yersiniabactin	ybtT	type II thioesterase YbtT	0	1	1	0	0	1	1	1	1	1	1	1	1	1	1	1	1	0	0	1	1	0	1	1	1	0	0	1	1	0	0	1	1	0	0	0	0	1	1	0	0
Nutritional/Metabolic factor	Yersiniabactin	ybtU	yersiniabactin biosynthetic protein YbtU	0	1	1	0	0	1	1	1	1	1	1	1	1	1	1	1	1	0	0	1	1	0	1	1	1	0	0	1	1	0	0	1	1	0	0	0	0	1	1	0	0
Nutritional/Metabolic factor	Yersiniabactin	ybtX	putative signal transducer	0	1	1	0	0	1	1	1	1	1	1	1	1	1	1	1	1	0	0	1	1	0	1	1	1	0	0	1	1	0	0	1	1	0	0	0	0	1	1	0	0
Adherence	ECP	ykgK/ecpR	regulator protein EcpR	1	1	1	1	1	1	1	1	1	1	1	1	1	1	1	1	1	1	1	1	1	1	1	1	1	1	1	1	1	1	1	1	1	1	1	1	1	1	1	1	1
