# Supplementary material for: Unravelling the Evolutionary Dynamics of High-Risk Klebsiella pneumoniae ST147 Clones: Insights from Comparative Pangenome Analysis
Source: Genes (Basel). 2023 May 2;14(5):1037. doi: 10.3390/genes14051037 (PMC10218137; doi:10.3390/genes14051037)
Supplement: Supplementary file 1 [file genes-14-01037-s001.zip › Supplementary_TableS3.xlsx]

## Sheet: Table S3
Supplementary Table S3: CRISPR/Cas types and distribution among all the strains.
Sl.No.	Strain	Basepair (bp)/length	Crisper Count	Number of Spacers	Spacer length	Crispr Length	Crispr Repeats Length	Number of Crispr Repeats	DR consensus	Cas gene count	Cas gene type	CRISPR Type	Evidence
1	GCA_001644765	5490611	2	43	31	2850 bp	29	44	GTGTTCCCCGCGCCAGCGGGGATAAACCG	8	Cas3, Cse1, Cse2, Cas7, Cas5, Cas6, Cas1, Cas2	CAS-TypeIE	4
2	GCA_001701425	5181675	2	43	31	2850 bp	29	44	GTGTTCCCCGCGCCAGCGGGGATAAACCG	8	Cas3, Cse1, Cse2, Cas7, Cas5, Cas6, Cas1, Cas2	CAS-TypeIE	4
3	GCA_001746535	5344576	3	41	31	2728 bp	29	41	GTGTTCCCCGCGCCAGCGGGGATAAACCG	8	Cas3, Cse1, Cse2, Cas7, Cas5, Cas6, Cas1, Cas2	CAS-TypeIE	4
4	GCA_001885255	5381436	2	35	31	2362 bp	29	36	GTGTTCCCCGCGCCAGCGGGGATAAACCG	8	Cas3, Cse1, Cse2, Cas7, Cas5, Cas6, Cas1, Cas2	CAS-TypeIE	4
5	GCA_001908595	5373056	2	35	31	2362 bp	29	36	GTGTTCCCCGCGCCAGCGGGGATAAACCG	8	Cas3, Cse1, Cse2, Cas7, Cas5, Cas6, Cas1, Cas2	CAS-TypeIE	4
6	GCA_001908625	5374118	2	35	31	2362 bp	29	36	GTGTTCCCCGCGCCAGCGGGGATAAACCG	8	Cas3, Cse1, Cse2, Cas7, Cas5, Cas6, Cas1, Cas2	CAS-TypeIE	4
7	GCA_001908655	5373056	2	35	31	2362 bp	29	36	GTGTTCCCCGCGCCAGCGGGGATAAACCG	8	Cas3, Cse1, Cse2, Cas7, Cas5, Cas6, Cas1, Cas2	CAS-TypeIE	4
8	GCA_001908675	5373055	2	35	31	2362 bp	29	36	GTGTTCCCCGCGCCAGCGGGGATAAACCG	8	Cas3, Cse1, Cse2, Cas7, Cas5, Cas6, Cas1, Cas2	CAS-TypeIE	4
9	GCA_001908695	5373056	2	35	31	2362 bp	29	36	GTGTTCCCCGCGCCAGCGGGGATAAACCG	8	Cas3, Cse1, Cse2, Cas7, Cas5, Cas6, Cas1, Cas2	CAS-TypeIE	4
10	GCA_001908875	5373057	2	35	31	2362 bp	29	36	GTGTTCCCCGCGCCAGCGGGGATAAACCG	8	Cas3, Cse1, Cse2, Cas7, Cas5, Cas6, Cas1, Cas2	CAS-TypeIE	4
11	GCA_001956965	5373055	2	35	31	2362 bp	29	36	GTGTTCCCCGCGCCAGCGGGGATAAACCG	8	Cas3, Cse1, Cse2, Cas7, Cas5, Cas6, Cas1, Cas2	CAS-TypeIE	4
12	GCA_002192375	5406723	2	43	31	2850 bp	29	44	CGGTTTATCCCCGCTGGCGCGGGGAACAC	8	Cas2, Cas1, Cas6, Cas5, Cas7, Cse2, Cse1, Cas3	CAS-TypeIE	4
13	GCA_002202235	5374770	2	43	31	2850 bp	29	44	CGGTTTATCCCCGCTGGCGCGGGGAACAC	8	Cas2, Cas1, Cas6, Cas5, Cas7, Cse2, Cse1, Cas3	CAS-TypeIE	4
14	GCA_002591075	5240335	2	43	31	2850 bp	29	44	GTGTTCCCCGCGCCAGCGGGGATAAACCG	8	Cas3, Cse1, Cse2, Cas7, Cas5, Cas6, Cas1, Cas2	CAS-TypeIE	4
15	GCA_002787755	5429958	2	43	31	2850 bp	29	44	GTGTTCCCCGCGCCAGCGGGGATAAACCG	8	Cas3, Cse1, Cse2, Cas7, Cas5, Cas6, Cas1, Cas2	CAS-TypeIE	4
16	GCA_003181055	5438025	2	43	31	2850 bp	29	44	CGGTTTATCCCCGCTGGCGCGGGGAACAC	8	Cas2, Cas1, Cas6, Cas5, Cas7, Cse2, Cse1, Cas3	CAS-TypeIE	4
17	GCA_003571745	5250521	2	43	31	2850 bp	29	44	CGGTTTATCCCCGCTGGCGCGGGGAACAC	8	Cas2, Cas1, Cas6, Cas5, Cas7, Cse2, Cse1, Cas3	CAS-TypeIE	4
18	GCA_003856595	5438016	2	43	31	2850 bp	29	44	GTGTTCCCCGCGCCAGCGGGGATAAACCG	8	Cas3, Cse1, Cse2, Cas7, Cas5, Cas6, Cas1, Cas2	CAS-TypeIE	4
19	GCA_005944305	5433031	2	43	31	2850 bp	29	44	CGGTTTATCCCCGCTGGCGCGGGGAACAC	8	Cas2, Cas1, Cas6, Cas5, Cas7, Cse2, Cse1, Cas3	CAS-TypeIE	4
20	GCA_009661665	5309888	2	36	31	2423 bp	29	37	GTGTTCCCCGCGCCAGCGGGGATAAACCG	8	Cas3, Cse1, Cse2, Cas7, Cas5, Cas6, Cas1, Cas2	CAS-TypeIE	4
21	GCA_009731405	5422388	3	43	31	2850 bp	29	44	GTGTTCCCCGCGCCAGCGGGGATAAACCG	8	Cas3, Cse1, Cse2, Cas7, Cas5, Cas6, Cas1, Cas2	CAS-TypeIE	4
22	GCA_011769725	5401559	2	43	31	2850 bp	29	44	CGGTTTATCCCCGCTGGCGCGGGGAACAC	8	Cas2, Cas1, Cas6, Cas5, Cas7, Cse2, Cse1, Cas3	CAS-TypeIE	4
23	GCA_012971605	5385268	2	43	31	2850 bp	29	44	GTGTTCCCCGCGCCAGCGGGGATAAACCG	8	Cas3, Cse1, Cse2, Cas7, Cas5, Cas6, Cas1, Cas2	CAS-TypeIE	4
24	GCA_013694405	5301922	2	13	31	1020 bp	29	14	GTGTTCCCCGCGCCAGCGGGGATAAACCG	8	Cas3, Cse1, Cse2, Cas7, Cas5, Cas6, Cas1, Cas2	CAS-TypeIE	4
25	GCA_013694425	5346272	3	41	31	2728 bp	29	42	GTGTTCCCCGCGCCAGCGGGGATAAACCG	8	Cas3, Cse1, Cse2, Cas7, Cas5, Cas6, Cas1, Cas2	CAS-TypeIE	4
26	GCA_014495765	5466078	2	43	31	2850 bp	29	44	GTGTTCCCCGCGCCAGCGGGGATAAACCG	8	Cas3, Cse1, Cse2, Cas7, Cas5, Cas6, Cas1, Cas2	CAS-TypeIE	4
27	GCA_014495785	5468853	2	43	31	2850 bp	29	44	GTGTTCCCCGCGCCAGCGGGGATAAACCG	8	Cas3, Cse1, Cse2, Cas7, Cas5, Cas6, Cas1, Cas2	CAS-TypeIE	4
28	KP_SDL79	3123084	2	43	31	2850 bp	29	44	CGGTTTATCCCCGCTGGCGCGGGGAACAC	8	Cas2, Cas1, Cas6, Cas5, Cas7, Cse2, Cse1, Cas3	CAS-TypeIE	4
