# Supplementary material for: Unravelling the Evolutionary Dynamics of High-Risk Klebsiella pneumoniae ST147 Clones: Insights from Comparative Pangenome Analysis
Source: Genes (Basel). 2023 May 2;14(5):1037. doi: 10.3390/genes14051037 (PMC10218137; doi:10.3390/genes14051037)
Supplement: Supplementary file 1 [file genes-14-01037-s001.zip › Supplementary_TableS4.xlsx]

## Sheet: Supp_Table3
Supplemantry Table S4: Summary of biosynthtic gene clustres found in all the analyzed strains.
S. No.	ASM	Region	Region Type	ORF	pan_group	pan_type	Start	End	Direction	Description	Gene Name	Gene Kind
1	GCA_001455995	c1	RiPP-like	GCA_001455995_00023	group_5706	Core genes	22951	23938	fwd	YihE protein	rdoA	biosynthetic-additional
2	GCA_001455995	c1	RiPP-like	GCA_001455995_00022	group_6309	Core genes	22606	22876	fwd	YihD protein	yihD	NA
3	GCA_001455995	c1	RiPP-like	GCA_001455995_00025	group_6178	Core genes	24637	25537	rev	Acyltransferase	DN589_19810	NA
4	GCA_001455995	c1	RiPP-like	GCA_001455995_00026	NA	NA	25933	28726	fwd	DNA polymerase I	polA	NA
5	GCA_001455995	c1	RiPP-like	GCA_001455995_00024	group_5388	Core genes	23965	24589	fwd	Periplasmic thiol:disulfide interchange protein DsbA	dsbA_2	biosynthetic
6	GCA_001455995	c1	RiPP-like	GCA_001455995_00020	group_3739	Core genes	21450	21957	rev	Molybdopterin-guanine dinucleotide biosynthesis protein MobB	mobB	NA
7	GCA_001455995	c1	RiPP-like	GCA_001455995_00021	group_5334	Core genes	21953	22535	rev	Molybdopterin-guanine dinucleotide biosynthesis protein MobA	mobA	NA
8	GCA_001908655	c2	NRPS	GCA_001908655_02538	group_3545	Core genes	2617504	2618386	rev	NADH dehydrogenase transcriptional regulator	allS_2	regulatory
9	GCA_001908655	c4	thiopeptide	GCA_001908655_03737	group_4477	Core genes	3845761	3846166	fwd	Xre family transcriptional regulator	NCTC8849_01772	NA
10	GCA_001908655	c4	thiopeptide	GCA_001908655_03741	group_4539	Core genes	3849340	3850096	rev	EntA protein	entA	biosynthetic-additional
11	GCA_001908655	c3	redox-cofactor	GCA_001908655_03411	group_933	Core genes	3510516	3511257	fwd	Pyruvate formate-lyase-activating enzyme	pflA_2	biosynthetic
12	GCA_001908655	c4	thiopeptide	GCA_001908655_03734	group_5242	Core genes	3843411	3844500	fwd	Oxidoreductase	gldA_1	biosynthetic-additional
13	GCA_001908655	c3	redox-cofactor	GCA_001908655_03410	group_6385	Core genes	3508042	3510325	fwd	Formate C-acetyltransferase	pflB	NA
14	GCA_001908655	c3	redox-cofactor	GCA_001908655_03412	group_6400	Soft Core Genes	3511419	3512568	rev	putative MFS-type transporter	EXT45_10410	transport
15	GCA_001908655	c4	thiopeptide	GCA_001908655_03735	group_5139	Core genes	3844557	3845301	fwd	2,3-dihydro-2,3-dihydroxybenzoate dehydrogenase	fabG_3	biosynthetic-additional
16	GCA_001908655	c3	redox-cofactor	GCA_001908655_03401	group_4409	Core genes	3495971	3498236	rev	Putative recombination protein with metallo-hydrolase domain	ycaI	NA
17	GCA_001908655	c4	thiopeptide	GCA_001908655_03736	group_3003	Core genes	3845484	3845787	fwd	Type II toxin-antitoxin system RelE/ParE family toxin	DQG43_18725	NA
18	GCA_001908655	c2	NRPS	GCA_001908655_02536	group_1010	Core genes	2614536	2615880	fwd	Histidine kinase	envZ_1	regulatory
19	GCA_001908655	c4	thiopeptide	GCA_001908655_03733	group_3412	Core genes	3841745	3843248	rev	Sugar ABC transporter ATP-binding protein	EXT45_05635	transport
20	GCA_001908655	c3	redox-cofactor	GCA_001908655_03419	group_4863	Core genes	3519709	3520321	rev	Outer-membrane lipoprotein carrier protein	lolA	NA
21	GCA_001908655	c3	redox-cofactor	GCA_001908655_03402	group_3618	Core genes	3498441	3498729	rev	Integration host factor subunit beta	ihfB	other
22	GCA_001908655	c2	NRPS	GCA_001908655_02534	group_6051	Core genes	2612720	2613713	fwd	AB hydrolase-1 domain-containing protein	BN49_2905	biosynthetic-additional
23	GCA_001908655	c4	thiopeptide	GCA_001908655_03740	group_5769	Core genes	3848926	3849340	rev	Proofreading thioesterase EntH	entH	biosynthetic-additional
24	GCA_001908655	c3	redox-cofactor	GCA_001908655_03404	group_4597	Core genes	3500687	3501371	rev	Cytidylate kinase	cmk	NA
25	GCA_001908655	c2	NRPS	GCA_001908655_02539	group_6561	Core genes	2618591	2620064	rev	Ddc protein	ddc	biosynthetic-additional
26	GCA_001908655	c3	redox-cofactor	GCA_001908655_03405	group_4668	Core genes	3501545	3502829	rev	3-phosphoshikimate 1-carboxyvinyltransferase	aroA	NA
27	GCA_001908655	c3	redox-cofactor	GCA_001908655_03407	group_3790	Core genes	3504179	3504872	rev	putative protein	BN49_2033	NA
28	GCA_001908655	c3	redox-cofactor	GCA_001908655_03414	NA	NA	3513707	3514325	rev	Anaerobic dimethyl sulfoxide reductase subunit B	dmsB_1	NA
29	GCA_001908655	c3	redox-cofactor	GCA_001908655_03408	group_3187	Core genes	3504987	3506748	fwd	YcaO-like family	NCTC5047_06517	biosynthetic
30	GCA_001908655	c3	redox-cofactor	GCA_001908655_03406	group_3654	Core genes	3502902	3503991	rev	Phosphoserine aminotransferase	serC	NA
31	GCA_001908655	c3	redox-cofactor	GCA_001908655_03409	group_5920	Core genes	3507133	3507991	fwd	Formate transporter	focA	NA
32	GCA_001908655	c3	redox-cofactor	GCA_001908655_03418	group_4391	Core genes	3518357	3519701	rev	Replication-associated recombination protein A	rarA	NA
33	GCA_001908655	c3	redox-cofactor	GCA_001908655_03415	group_6334	Core genes	3514335	3516774	rev	Dimethylsulfoxide reductase subunit A	DN589_07170	biosynthetic-additional
34	GCA_001908655	c3	redox-cofactor	GCA_001908655_03417	group_3416	Core genes	3516974	3518267	rev	Serine--tRNA ligase	serS	NA
35	GCA_001908655	c3	redox-cofactor	GCA_001908655_03403	group_5085	Core genes	3498880	3500554	rev	30S ribosomal protein S1	rpsA	NA
36	GCA_001908655	c4	thiopeptide	GCA_001908655_03732	group_4935	Core genes	3840750	3841749	rev	ABC transporter permease	EXT45_05640	transport
37	GCA_001908655	c2	NRPS	GCA_001908655_02537	group_5526	Core genes	2615982	2617173	fwd	Cytochrome c biogenesis protein/redoxin	dipZ	other
38	GCA_001908655	c3	redox-cofactor	GCA_001908655_03413	group_932	Core genes	3512842	3513706	rev	DmsC protein	dmsC	NA
39	GCA_001908655	c4	thiopeptide	GCA_001908655_03743	group_3850	Core genes	3850960	3852568	rev	Isochorismatase	entE	biosynthetic-additional
40	GCA_001908655	c4	thiopeptide	GCA_001908655_03742	group_5409	Core genes	3850095	3850947	rev	Isochorismatase	entE	biosynthetic-additional
41	GCA_001908655	c2	NRPS	GCA_001908655_02533	group_3897	Core genes	2611457	2612477	rev	Membrane dipeptidase	ETE60_11325	NA
42	GCA_001908655	c4	thiopeptide	GCA_001908655_03731	group_363	Core genes	3839665	3840730	rev	Sugar ABC transporter	NCTC13443_02428	transport
43	GCA_001908655	c4	thiopeptide	GCA_001908655_03739	group_5263	Core genes	3846464	3848570	rev	Carbon starvation protein A	cstA	other
44	GCA_001908655	c2	NRPS	GCA_001908655_02535	group_184	Core genes	2613799	2614540	fwd	OmpR family transcriptional regulatory protein	ompR_2	regulatory
45	GCA_001908655	c4	thiopeptide	GCA_001908655_03738	group_3472	Core genes	3846162	3846360	rev	hypothetical protein	HP	hypothetical protein
46	GCA_002591075	c3	NRPS	GCA_002591075_02600	group_6276	Core genes	2701351	2702344	fwd	Iron-enterobactin transporter permease	fepG	transport
47	GCA_002591075	c3	NRPS	GCA_002591075_02606	group_4093	Core genes	2711085	2711745	fwd	4'-phosphopantetheinyl transferase EntD	entD	biosynthetic-additional
48	GCA_002591075	c3	NRPS	GCA_002591075_02607	group_4348	Core genes	2711862	2712804	fwd	D-ribose ABC transporter substrate-binding protein	rbsB_1	transport
49	GCA_002591075	c3	NRPS	GCA_002591075_02595	group_5409	Core genes	2694908	2696516	rev	Isochorismatase	entE	biosynthetic-additional
50	GCA_002591075	c3	NRPS	GCA_002591075_02593	group_5769	Core genes	2693288	2694044	rev	EntA protein	entA	biosynthetic-additional
51	GCA_002591075	c3	NRPS	GCA_002591075_02596	group_3850	Core genes	2696525	2697701	rev	Isochorismate synthase EntC	B4U61_05945	biosynthetic-additional
52	GCA_002591075	c3	NRPS	GCA_002591075_02602	group_5495	Core genes	2703199	2707081	rev	Enterobactin synthetase component f	4 SV	biosynthetic
53	GCA_002591075	c3	NRPS	GCA_002591075_02605	group_5534	Core genes	2708790	2711019	fwd	TonB-dependent receptor	fepA_3	transport
54	GCA_002591075	c3	NRPS	GCA_002591075_02597	group_6348	Core genes	2697889	2698849	fwd	Ferric enterobactin-binding periplasmic protein FepB	fepB	transport
55	GCA_002591075	c3	NRPS	GCA_002591075_02598	group_4895	Core genes	2698993	2700235	rev	Enterobactin transporter EntS	DRB04_18695	transport
56	GCA_002591075	c3	NRPS	GCA_002591075_02608	group_4426	Core genes	2712811	2713423	fwd	Lipoprotein	WP4S18C04_36900	NA
57	GCA_002591075	c3	NRPS	GCA_002591075_02603	group_6673	Core genes	2707091	2707295	rev	Cytoplasmic protein YbdZ	mbtH	biosynthetic-additional
58	GCA_002591075	c3	NRPS	GCA_002591075_02601	group_163	Core genes	2702340	2703135	fwd	Ferric enterobactin transport ATP-binding protein FepC	yusV_1	transport
59	GCA_002591075	c3	NRPS	GCA_002591075_02592	group_5263	Core genes	2692874	2693288	rev	Proofreading thioesterase EntH	entH	biosynthetic-additional
60	GCA_002591075	c3	NRPS	GCA_002591075_02594	group_4539	Core genes	2694043	2694895	rev	Isochorismatase	entE	biosynthetic-additional
61	GCA_002591075	c3	NRPS	GCA_002591075_02591	group_3472	Core genes	2690412	2692518	rev	Carbon starvation protein A	cstA	other
62	GCA_002591075	c3	NRPS	GCA_002591075_02599	group_3250	Core genes	2700347	2701355	fwd	Ferric enterobactin transport system permease FepD	fepD	transport
63	GCA_002591075	c3	NRPS	GCA_002591075_02604	group_4770	Core genes	2707322	2708531	rev	Enterobactin esterase	fes	biosynthetic-additional
64	GCA_003571745	c4	RiPP-like	GCA_003571745_03802	group_3134	Core genes	3915122	3916022	rev	Acyltransferase	DN589_19810	NA
65	GCA_003856595	c1	T1PKS	GCA_003856595_01797	group_1834	Sell Genes	1874097	1875171	rev	VirB6 protein	virB6	NA
66	GCA_003571745	c4	RiPP-like	GCA_003571745_03801	NA	NA	3914450	3915074	fwd	Periplasmic thiol:disulfide interchange protein DsbA	dsbA_2	biosynthetic
67	GCA_003856595	c1	T1PKS	GCA_003856595_01794	group_1832	Sell Genes	1872287	1873193	rev	P-type conjugative transfer protein VirB9	AM386_29335	NA
68	GCA_003856595	c1	T1PKS	GCA_003856595_01798	group_1835	Sell Genes	1875174	1875417	rev	EexN family lipoprotein	BANRA_00652	NA
69	GCA_003571745	c4	RiPP-like	GCA_003571745_03798	group_5706	Core genes	3912438	3913020	rev	Molybdopterin-guanine dinucleotide biosynthesis protein MobA	mobA	NA
70	GCA_003856595	c1	T1PKS	GCA_003856595_01796	group_1191	Sell Genes	1873868	1874006	rev	Conjugal transfer protein	SAMEA3649630_00411	NA
71	GCA_003571745	c4	RiPP-like	GCA_003571745_03800	group_6178	Core genes	3913436	3914423	fwd	YihE protein	rdoA	biosynthetic-additional
72	GCA_003856595	c1	T1PKS	GCA_003856595_01803	group_1840	Sell Genes	1879976	1880210	rev	putative protein	AM386_29290	NA
73	GCA_003856595	c1	T1PKS	GCA_003856595_01800	group_1837	Sell Genes	1876149	1878888	rev	ATPase	ptlC	NA
74	GCA_003856595	c1	T1PKS	GCA_003856595_01801	group_1838	Sell Genes	1878900	1879194	rev	TrbC/VirB2 family protein	virB2	NA
75	GCA_003856595	c1	T1PKS	GCA_003856595_01802	group_1839	Sell Genes	1879193	1879904	rev	Type IV secretion system protein virB1	4 SV	NA
76	GCA_003856595	c1	T1PKS	GCA_003856595_01793	group_1190	Sell Genes	1870993	1872244	rev	VirB10	virB10	NA
77	GCA_003856595	c1	T1PKS	GCA_003856595_01799	group_1836	Sell Genes	1875424	1876132	rev	Type IV secretion system VirB5 component	virB5	NA
78	GCA_003571745	c4	RiPP-like	GCA_003571745_03803	NA	NA	3916418	3919211	fwd	DNA polymerase I	polA	NA
79	GCA_003856595	c1	T1PKS	GCA_003856595_01792	group_1831	Sell Genes	1869978	1871004	rev	VirB11	SAMEA3721038_00118	NA
80	GCA_003856595	c1	T1PKS	GCA_003856595_01795	group_1833	Sell Genes	1873192	1873876	rev	Inner membrane protein VirB8	ptlE	NA
81	GCA_003571745	c4	RiPP-like	GCA_003571745_03799	group_5388	Core genes	3913091	3913361	fwd	YihD protein	yihD	NA
82	GCA_001455995	c2	NRPS	GCA_001455995_01480	group_5626	Core genes	1527828	1528893	fwd	Sugar ABC transporter	NCTC13443_02428	transport
83	GCA_001455995	c2	NRPS	GCA_001455995_01479	group_914	Core genes	1526809	1527808	fwd	ABC transporter permease	EXT45_05640	transport
84	GCA_001455995	c2	NRPS	GCA_001455995_01461	group_5409	Core genes	1505425	1509307	fwd	Enterobactin synthetase component f	4 SV	biosynthetic
85	GCA_001455995	c2	NRPS	GCA_001455995_01451	group_5534	Core genes	1494403	1495354	fwd	DNA-binding transcriptional regulator	deoR_2	NA
86	GCA_001455995	c2	NRPS	GCA_001455995_01446	group_5084	Core genes	1488686	1489292	fwd	Glutathione S-transferase, unnamed subgroup 2	NCTC9601_03502	biosynthetic-additional
87	GCA_001455995	c3	thiopeptide	GCA_001455995_01792	group_933	Core genes	1848236	1848848	fwd	Outer-membrane lipoprotein carrier protein	lolA	NA
88	GCA_001455995	c2	NRPS	GCA_001455995_01448	group_4426	Core genes	1490864	1492283	rev	Fucose isomerase	DD581_15080	NA
89	GCA_001455995	c2	NRPS	GCA_001455995_01478	group_5595	Core genes	1525310	1526813	fwd	Sugar ABC transporter ATP-binding protein	EXT45_05635	transport
90	GCA_001455995	c2	NRPS	GCA_001455995_01445	group_5683	Core genes	1487538	1488432	rev	Transcriptional regulator	C3F39_07455	regulatory
91	GCA_001455995	c2	NRPS	GCA_001455995_01476	group_3252	Core genes	1523257	1524001	rev	2,3-dihydro-2,3-dihydroxybenzoate dehydrogenase	fabG_3	biosynthetic-additional
92	GCA_001455995	c2	NRPS	GCA_001455995_01477	group_6273	Core genes	1524058	1525147	rev	Oxidoreductase	gldA_1	biosynthetic-additional
93	GCA_001455995	c2	NRPS	GCA_001455995_01465	group_3472	Core genes	1512271	1513513	fwd	Enterobactin transporter EntS	DRB04_18695	transport
94	GCA_001455995	c2	NRPS	GCA_001455995_01450	group_4093	Core genes	1493260	1494091	rev	Putative transketolase	tkt	biosynthetic-additional
95	GCA_001455995	c2	NRPS	GCA_001455995_01469	group_5242	Core genes	1517611	1518463	fwd	Isochorismatase	entE	biosynthetic-additional
96	GCA_001455995	c2	NRPS	GCA_001455995_01444	group_3150	Core genes	1486285	1487542	fwd	Small-conductance mechanosensitive channel	mscM	transport
97	GCA_001455995	c2	NRPS	GCA_001455995_01468	group_5139	Core genes	1515990	1517598	fwd	Isochorismatase	entE	biosynthetic-additional
98	GCA_001455995	c2	NRPS	GCA_001455995_01449	group_4348	Core genes	1492317	1493268	rev	hypothetical protein	HP	biosynthetic-additional
99	GCA_001455995	c2	NRPS	GCA_001455995_01454	group_5495	Core genes	1497557	1499084	rev	Putative ABC transporter	araG_1	transport
100	GCA_001455995	c2	NRPS	GCA_001455995_01475	group_365	Core genes	1522771	1523074	rev	Type II toxin-antitoxin system RelE/ParE family toxin	DQG43_18725	NA
101	GCA_001455995	c2	NRPS	GCA_001455995_01474	group_4992	Core genes	1522392	1522797	rev	Xre family transcriptional regulator	NCTC8849_01772	NA
102	GCA_001455995	c2	NRPS	GCA_001455995_01456	group_6276	Core genes	1499702	1500644	rev	D-ribose ABC transporter substrate-binding protein	rbsB_1	transport
103	GCA_001455995	c3	thiopeptide	GCA_001455995_01793	group_6385	Core genes	1848856	1850200	fwd	Replication-associated recombination protein A	rarA	NA
104	GCA_001455995	c2	NRPS	GCA_001455995_01455	group_163	Core genes	1499083	1499695	rev	Lipoprotein	WP4S18C04_36900	NA
105	GCA_001455995	c2	NRPS	GCA_001455995_01464	group_5263	Core genes	1511151	1512159	rev	Ferric enterobactin transport system permease FepD	fepD	transport
106	GCA_001455995	c2	NRPS	GCA_001455995_01462	group_4539	Core genes	1509371	1510166	rev	Ferric enterobactin transport ATP-binding protein FepC	yusV_1	transport
107	GCA_001455995	c2	NRPS	GCA_001455995_01463	group_5769	Core genes	1510162	1511155	rev	Iron-enterobactin transporter permease	fepG	transport
108	GCA_001455995	c2	NRPS	GCA_001455995_01473	group_913	Core genes	1522198	1522396	fwd	hypothetical protein	HP	hypothetical protein
109	GCA_001455995	c2	NRPS	GCA_001455995_01453	group_6673	Core genes	1496467	1497556	rev	ABC transporter permease	rbsC_4	transport
110	GCA_001455995	c2	NRPS	GCA_001455995_01459	group_6348	Core genes	1503975	1505184	fwd	Enterobactin esterase	fes	biosynthetic-additional
111	GCA_001455995	c2	NRPS	GCA_001455995_01443	group_3376	Core genes	1485614	1486061	rev	C-lysozyme inhibitor	DN589_03830	NA
112	GCA_001455995	c2	NRPS	GCA_001455995_01457	group_3250	Core genes	1500761	1501421	rev	4'-phosphopantetheinyl transferase EntD	entD	biosynthetic-additional
113	GCA_001455995	c2	NRPS	GCA_001455995_01466	group_4477	Core genes	1513657	1514617	rev	Ferric enterobactin-binding periplasmic protein FepB	fepB	transport
114	GCA_001455995	c2	NRPS	GCA_001455995_01458	group_4895	Core genes	1501487	1503716	rev	TonB-dependent receptor	fepA_3	transport
115	GCA_001455995	c2	NRPS	GCA_001455995_01447	group_5415	Core genes	1489350	1490850	rev	Putative carbohydrate kinase	glpK_1	biosynthetic-additional
116	GCA_001455995	c2	NRPS	GCA_001455995_01452	group_4770	Core genes	1495343	1496312	rev	Putative transposase, YhgA-like protein	SAMEA3721038_05105	NA
117	GCA_001455995	c2	NRPS	GCA_001455995_01467	group_3003	Core genes	1514805	1515981	fwd	Isochorismate synthase EntC	B4U61_05945	biosynthetic-additional
118	GCA_001455995	c2	NRPS	GCA_001455995_01471	group_4935	Core genes	1519218	1519632	fwd	Proofreading thioesterase EntH	entH	biosynthetic-additional
119	GCA_001455995	c2	NRPS	GCA_001455995_01472	group_363	Core genes	1519988	1522094	fwd	Carbon starvation protein A	cstA	other
120	GCA_001455995	c2	NRPS	GCA_001455995_01460	group_3850	Core genes	1505211	1505415	fwd	Cytoplasmic protein YbdZ	mbtH	biosynthetic-additional
121	GCA_001455995	c2	NRPS	GCA_001455995_01470	group_3412	Core genes	1518462	1519218	fwd	EntA protein	entA	biosynthetic-additional
122	GCA_001908655	c4	thiopeptide	GCA_001908655_03745	group_4895	Core genes	3853941	3854901	fwd	Ferric enterobactin-binding periplasmic protein FepB	fepB	transport
123	GCA_001908655	c4	thiopeptide	GCA_001908655_03753	group_4093	Core genes	3864842	3867071	fwd	TonB-dependent receptor	fepA_3	transport
124	GCA_001908655	c4	thiopeptide	GCA_001908655_03750	group_6673	Core genes	3859251	3863133	rev	Enterobactin synthetase component f	4 SV	biosynthetic
125	GCA_001908655	c4	thiopeptide	GCA_001908655_03749	group_5495	Core genes	3858392	3859187	fwd	Ferric enterobactin transport ATP-binding protein FepC	yusV_1	transport
126	GCA_001908655	c4	thiopeptide	GCA_001908655_03757	group_5084	Core genes	3869474	3871001	fwd	Putative ABC transporter	araG_1	transport
127	GCA_001908655	c4	thiopeptide	GCA_001908655_03751	group_4770	Core genes	3863143	3863347	rev	Cytoplasmic protein YbdZ	mbtH	biosynthetic-additional
128	GCA_001908655	c4	thiopeptide	GCA_001908655_03760	group_3376	Core genes	3873204	3874155	rev	DNA-binding transcriptional regulator	deoR_2	NA
129	GCA_001908655	c4	thiopeptide	GCA_001908655_03759	group_3150	Core genes	3872246	3873215	fwd	Putative transposase, YhgA-like protein	SAMEA3721038_05105	NA
130	GCA_001908655	c4	thiopeptide	GCA_001908655_03758	group_5683	Core genes	3871002	3872091	fwd	ABC transporter permease	rbsC_4	transport
131	GCA_001908655	c4	thiopeptide	GCA_001908655_03761	group_3888	Core genes	3874467	3875298	fwd	Putative transketolase	tkt	biosynthetic-additional
132	GCA_001908655	c4	thiopeptide	GCA_001908655_03746	group_3250	Core genes	3855045	3856287	rev	Enterobactin transporter EntS	DRB04_18695	transport
133	GCA_001908655	c4	thiopeptide	GCA_001908655_03754	group_4348	Core genes	3867137	3867797	fwd	4'-phosphopantetheinyl transferase EntD	entD	biosynthetic-additional
134	GCA_001908655	c4	thiopeptide	GCA_001908655_03744	group_6348	Core genes	3852577	3853753	rev	Isochorismate synthase EntC	B4U61_05945	biosynthetic-additional
135	GCA_001908655	c4	thiopeptide	GCA_001908655_03756	group_5415	Core genes	3868863	3869475	fwd	Lipoprotein	WP4S18C04_36900	NA
136	GCA_001908655	c4	thiopeptide	GCA_001908655_03752	group_5534	Core genes	3863374	3864583	rev	Enterobactin esterase	fes	biosynthetic-additional
137	GCA_001908655	c4	thiopeptide	GCA_001908655_03747	group_6276	Core genes	3856399	3857407	fwd	Ferric enterobactin transport system permease FepD	fepD	transport
138	GCA_001908655	c4	thiopeptide	GCA_001908655_03755	group_4426	Core genes	3867914	3868856	fwd	D-ribose ABC transporter substrate-binding protein	rbsB_1	transport
139	GCA_001908655	c4	thiopeptide	GCA_001908655_03748	group_163	Core genes	3857403	3858396	fwd	Iron-enterobactin transporter permease	fepG	transport
140	GCA_002591075	c4	RiPP-like	GCA_002591075_04038	NA	NA	4195962	4196862	fwd	Acyltransferase	DN589_19810	NA
141	GCA_002591075	c3	NRPS	GCA_002591075_02617	group_5509	Core genes	2723214	2723820	rev	Glutathione S-transferase, unnamed subgroup 2	NCTC9601_03502	biosynthetic-additional
142	GCA_002591075	c3	NRPS	GCA_002591075_02609	group_5415	Core genes	2713422	2714949	fwd	Putative ABC transporter	araG_1	transport
143	GCA_002591075	c3	NRPS	GCA_002591075_02612	group_3150	Core genes	2717152	2718103	rev	DNA-binding transcriptional regulator	deoR_2	NA
144	GCA_002591075	c3	NRPS	GCA_002591075_02610	group_5084	Core genes	2714950	2716039	fwd	ABC transporter permease	rbsC_4	transport
145	GCA_002591075	c3	NRPS	GCA_002591075_02619	group_4202	Core genes	2724964	2726221	rev	Small-conductance mechanosensitive channel	mscM	transport
146	GCA_002591075	c4	RiPP-like	GCA_002591075_04037	group_3662	Core genes	4192774	4195567	rev	DNA polymerase I	polA	NA
147	GCA_002591075	c4	RiPP-like	GCA_002591075_04042	group_3800	Core genes	4198964	4199546	fwd	Molybdopterin-guanine dinucleotide biosynthesis protein MobA	mobA	NA
148	GCA_002591075	c3	NRPS	GCA_002591075_02616	group_4593	Core genes	2721656	2723156	fwd	Putative carbohydrate kinase	glpK_1	biosynthetic-additional
149	GCA_002591075	c3	NRPS	GCA_002591075_02615	group_2990	Core genes	2720223	2721642	fwd	Fucose isomerase	DD581_15080	NA
150	GCA_002591075	c4	RiPP-like	GCA_002591075_04039	NA	NA	4196910	4197534	rev	Periplasmic thiol:disulfide interchange protein DsbA	dsbA_2	biosynthetic
151	GCA_002591075	c3	NRPS	GCA_002591075_02620	group_3234	Core genes	2726445	2726892	fwd	C-lysozyme inhibitor	DN589_03830	NA
152	GCA_002591075	c3	NRPS	GCA_002591075_02614	group_3888	Core genes	2719238	2720189	fwd	hypothetical protein	HP	biosynthetic-additional
153	GCA_002591075	c3	NRPS	GCA_002591075_02611	group_5683	Core genes	2716194	2717163	fwd	Putative transposase, YhgA-like protein	SAMEA3721038_05105	NA
154	GCA_002591075	c3	NRPS	GCA_002591075_02613	group_3376	Core genes	2718415	2719246	fwd	Putative transketolase	tkt	biosynthetic-additional
155	GCA_002591075	c4	RiPP-like	GCA_002591075_04041	NA	NA	4198623	4198893	rev	YihD protein	yihD	NA
156	GCA_002591075	c4	RiPP-like	GCA_002591075_04040	NA	NA	4197561	4198548	rev	YihE protein	rdoA	biosynthetic-additional
157	GCA_002591075	c3	NRPS	GCA_002591075_02618	group_6579	Core genes	2724074	2724968	fwd	Transcriptional regulator	C3F39_07455	regulatory
158	GCA_003856595	c2	NRPS	GCA_003856595_02568	group_6147	Core genes	2666551	2667694	rev	PqqA peptide cyclase	moaA	biosynthetic
159	GCA_003856595	c1	T1PKS	GCA_003856595_01806	group_1193	Sell Genes	1882118	1882304	rev	AlpA family phage regulatory protein	alpA2	NA
160	GCA_003856595	c2	NRPS	GCA_003856595_02569	group_6258	Core genes	2667680	2667959	rev	PqqA binding protein	pqqD	biosynthetic
161	GCA_003856595	c2	NRPS	GCA_003856595_02561	group_6113	Core genes	2656912	2659090	rev	Catalase-peroxidase	katG	NA
162	GCA_003856595	c1	T1PKS	GCA_003856595_01804	group_1841	Sell Genes	1881348	1881930	rev	hypothetical protein	HP	hypothetical protein
163	GCA_003856595	c2	NRPS	GCA_003856595_02572	group_3897	Core genes	2669899	2670919	rev	Membrane dipeptidase	ETE60_11325	NA
164	GCA_003856595	c2	NRPS	GCA_003856595_02573	group_6051	Core genes	2671162	2672155	fwd	AB hydrolase-1 domain-containing protein	BN49_2905	biosynthetic-additional
165	GCA_003856595	c1	T1PKS	GCA_003856595_01822	group_1980	Cloud genes	1917151	1917364	fwd	putative protein	NCTC5052_02238	NA
166	GCA_003856595	c1	T1PKS	GCA_003856595_01808	group_1843	Sell Genes	1884241	1886263	rev	FyuA protein	fyuA	transport
167	GCA_003856595	c2	NRPS	GCA_003856595_02562	group_5104	Core genes	2659358	2660291	rev	LysR family transcriptional regulator	dmlR_9	regulatory
168	GCA_003856595	c1	T1PKS	GCA_003856595_01813	group_1846	Sell Genes	1899450	1905558	rev	Yersiniabactin non-ribosomal peptide synthetase HMWP2	irp2	biosynthetic
169	GCA_003856595	c1	T1PKS	GCA_003856595_01825	group_1983	Cloud genes	1919781	1921431	rev	FeoB-type G domain-containing protein	BN49_3573	NA
170	GCA_003856595	c1	T1PKS	GCA_003856595_01826	group_1984	Cloud genes	1921442	1922573	rev	NAD(P)-binding domain-containing protein	czcO	other
171	GCA_003856595	c1	T1PKS	GCA_003856595_01827	group_1985	Cloud genes	1922643	1924026	rev	Cysteine--tRNA ligase	cysS	NA
172	GCA_003856595	c1	T1PKS	GCA_003856595_01819	group_1215	Cloud genes	1913264	1914527	rev	Integrase	intS_3	other
173	GCA_003856595	c1	T1PKS	GCA_003856595_01816	group_1849	Sell Genes	1908663	1910466	fwd	Putative ABC transporter protein	ybtQ	transport
174	GCA_003856595	c1	T1PKS	GCA_003856595_01818	group_1214	Cloud genes	1911766	1913071	fwd	Salicylate synthetase	mbtI	biosynthetic-additional
175	GCA_003856595	c1	T1PKS	GCA_003856595_01824	group_1982	Cloud genes	1919572	1919779	rev	putative protein	NCTC5052_02235	NA
176	GCA_003856595	c1	T1PKS	GCA_003856595_01817	group_793	Sell Genes	1910458	1911739	fwd	Putative cytoplasmic transmembrane protein	ybtX	transport
177	GCA_003856595	c1	T1PKS	GCA_003856595_01815	group_1848	Sell Genes	1906964	1908677	fwd	Putative inner membrane ABC-transporter	ybtP_3	transport
178	GCA_003856595	c1	T1PKS	GCA_003856595_01810	group_140	Sell Genes	1887974	1888778	rev	Thioesterase	srfAD	biosynthetic-additional
179	GCA_003856595	c1	T1PKS	GCA_003856595_01814	group_1847	Sell Genes	1905748	1906708	rev	Iron aquisition regulator (YbtA,AraC-like,required for transcription of FyuA/psn,Irp2)	soxS_3	regulatory
180	GCA_003856595	c2	NRPS	GCA_003856595_02570	group_5262	Core genes	2667961	2668717	rev	Pyrroloquinoline-quinone synthase	pqqC	biosynthetic
181	GCA_003856595	c1	T1PKS	GCA_003856595_01805	group_1192	Sell Genes	1881914	1882097	rev	putative protein	FZ929_25620	NA
182	GCA_003856595	c1	T1PKS	GCA_003856595_01812	group_1845	Sell Genes	1889871	1899363	rev	Irp1	ppsE	biosynthetic
183	GCA_003856595	c1	T1PKS	GCA_003856595_01828	group_1986	Cloud genes	1924107	1924560	rev	Transcriptional repressor	FZ929_25825	NA
184	GCA_003856595	c2	NRPS	GCA_003856595_02563	group_188	Soft Core Genes	2660390	2660825	fwd	EamA-like transporter family protein	DD583_15770	NA
185	GCA_003856595	c1	T1PKS	GCA_003856595_01807	group_1842	Sell Genes	1882443	1883370	rev	putative protein	DM059_34435	NA
186	GCA_003856595	c2	NRPS	GCA_003856595_02566	group_3429	Core genes	2663532	2664270	fwd	GMP synthase [glutamine-hydrolyzing]	guaA_1	NA
187	GCA_003856595	c1	T1PKS	GCA_003856595_01811	group_791	Sell Genes	1888774	1889875	rev	Thiazolinyl-S-HMWP1 reductase	ybtU	other
188	GCA_003856595	c2	NRPS	GCA_003856595_02565	group_837	Core genes	2661509	2663420	fwd	Peptidoglycan D,D-transpeptidase MrdA	pbp2	NA
189	GCA_003856595	c1	T1PKS	GCA_003856595_01823	group_1981	Cloud genes	1918291	1919515	fwd	Metal chaperone	yjiA_4	biosynthetic-additional
190	GCA_003856595	c1	T1PKS	GCA_003856595_01820	group_1978	Cloud genes	1915039	1915996	fwd	ABC transporter substrate-binding protein	FZ929_25765	transport
191	GCA_003856595	c2	NRPS	GCA_003856595_02564	mrdA	Core genes	2660834	2661311	fwd	DMT family transporter	AM386_19200	NA
192	GCA_003856595	c1	T1PKS	GCA_003856595_01821	group_1979	Cloud genes	1916223	1917015	fwd	ABC transporter, permease component	3 SV	transport
193	GCA_003856595	c2	NRPS	GCA_003856595_02571	group_3809	Core genes	2668710	2669637	rev	Coenzyme PQQ synthesis protein B	pqqB	NA
194	GCA_003856595	c2	NRPS	GCA_003856595_02567	group_6714	Core genes	2664266	2666552	rev	Pyrroloquinoline quinone biosynthesis protein PqqF	pqqF	biosynthetic-additional
195	GCA_003856595	c1	T1PKS	GCA_003856595_01809	group_1844	Sell Genes	1886393	1887971	rev	Iron aquisition 2,3-dihydroxybenzoate-AMP ligase	dhbE	biosynthetic-additional
196	GCA_013694425	c3	NRPS	GCA_013694425_03709	group_4593	Core genes	3801319	3802738	fwd	Fucose isomerase	DD581_15080	NA
197	GCA_013694425	c3	NRPS	GCA_013694425_03708	group_2990	Core genes	3800334	3801285	fwd	hypothetical protein	HP	biosynthetic-additional
198	GCA_013694425	c3	NRPS	GCA_013694425_03712	group_4202	Core genes	3805170	3806064	fwd	Transcriptional regulator	C3F39_07455	regulatory
199	GCA_013694425	c3	NRPS	GCA_013694425_03714	group_3736	Core genes	3807541	3807988	fwd	C-lysozyme inhibitor	DN589_03830	NA
200	GCA_013694425	c3	NRPS	GCA_013694425_03713	group_3234	Core genes	3806060	3807317	rev	Small-conductance mechanosensitive channel	mscM	transport
201	GCA_013694425	c3	NRPS	GCA_013694425_03710	group_5509	Core genes	3802752	3804252	fwd	Putative carbohydrate kinase	glpK_1	biosynthetic-additional
202	GCA_013694425	c3	NRPS	GCA_013694425_03711	group_6579	Core genes	3804310	3804916	rev	Glutathione S-transferase, unnamed subgroup 2	NCTC9601_03502	biosynthetic-additional
203	GCA_001455995	c3	thiopeptide	GCA_001455995_01798	group_4668	Core genes	1854851	1855715	fwd	DmsC protein	dmsC	NA
204	GCA_001455995	c3	thiopeptide	GCA_001455995_01797	group_3654	Core genes	1854232	1854850	fwd	Anaerobic dimethyl sulfoxide reductase subunit B	dmsB_1	NA
205	GCA_001455995	c3	thiopeptide	GCA_001455995_01800	group_5085	Core genes	1857300	1858041	rev	Pyruvate formate-lyase-activating enzyme	pflA_2	biosynthetic
206	GCA_001455995	c3	thiopeptide	GCA_001455995_01801	group_3618	Core genes	1858232	1860515	rev	Formate C-acetyltransferase	pflB	NA
207	GCA_001455995	c3	thiopeptide	GCA_001455995_01799	group_4597	Core genes	1855989	1857138	fwd	putative MFS-type transporter	EXT45_10410	transport
208	GCA_001455995	c3	thiopeptide	GCA_001455995_01794	group_5920	Core genes	1850290	1851583	fwd	Serine--tRNA ligase	serS	NA
209	GCA_001455995	c3	thiopeptide	GCA_001455995_01796	group_3790	Core genes	1851783	1854222	fwd	Dimethylsulfoxide reductase subunit A	DN589_07170	biosynthetic-additional
210	GCA_001908655	c4	thiopeptide	GCA_001908655_03767	group_3234	Core genes	3881016	3882273	rev	Small-conductance mechanosensitive channel	mscM	transport
211	GCA_001908675	c1	T1PKS	GCA_001908675_01811	group_1844	Sell Genes	1873245	1874823	rev	Iron aquisition 2,3-dihydroxybenzoate-AMP ligase	dhbE	biosynthetic-additional
212	GCA_001908675	c1	T1PKS	GCA_001908675_01815	group_1846	Sell Genes	1886302	1892410	rev	Yersiniabactin non-ribosomal peptide synthetase HMWP2	irp2	biosynthetic
213	GCA_001908675	c1	T1PKS	GCA_001908675_01797	group_1833	Sell Genes	1860044	1860728	rev	Inner membrane protein VirB8	ptlE	NA
214	GCA_001908675	c1	T1PKS	GCA_001908675_01808	group_1193	Sell Genes	1868970	1869156	rev	AlpA family phage regulatory protein	alpA2	NA
215	GCA_001908675	c1	T1PKS	GCA_001908675_01796	group_1832	Sell Genes	1859139	1860045	rev	P-type conjugative transfer protein VirB9	AM386_29335	NA
216	GCA_001908675	c1	T1PKS	GCA_001908675_01798	group_1191	Sell Genes	1860720	1860858	rev	Conjugal transfer protein	SAMEA3649630_00411	NA
217	GCA_001908675	c1	T1PKS	GCA_001908675_01809	group_1842	Sell Genes	1869295	1870222	rev	putative protein	DM059_34435	NA
218	GCA_001908655	c5	NRPS	GCA_001908655_05117	NA	NA	5298980	5301773	rev	DNA polymerase I	polA	NA
219	GCA_001908675	c1	T1PKS	GCA_001908675_01810	group_1843	Sell Genes	1871093	1873115	rev	FyuA protein	fyuA	transport
220	GCA_001908655	c4	thiopeptide	GCA_001908655_03765	group_6579	Core genes	3879266	3879872	rev	Glutathione S-transferase, unnamed subgroup 2	NCTC9601_03502	biosynthetic-additional
221	GCA_001908675	c1	T1PKS	GCA_001908675_01807	group_1192	Sell Genes	1868766	1868949	rev	putative protein	FZ929_25620	NA
222	GCA_001908675	c1	T1PKS	GCA_001908675_01804	group_1839	Sell Genes	1866045	1866756	rev	Type IV secretion system protein virB1	4 SV	NA
223	GCA_001908655	c5	NRPS	GCA_001908655_05118	NA	NA	5302169	5303069	fwd	Acyltransferase	DN589_19810	NA
224	GCA_001908655	c4	thiopeptide	GCA_001908655_03763	group_4593	Core genes	3876275	3877694	fwd	Fucose isomerase	DD581_15080	NA
225	GCA_001908675	c1	T1PKS	GCA_001908675_01814	group_1845	Sell Genes	1876723	1886215	rev	Irp1	ppsE	biosynthetic
226	GCA_001908655	c5	NRPS	GCA_001908655_05120	NA	NA	5303768	5304755	rev	YihE protein	rdoA	biosynthetic-additional
227	GCA_001908655	c4	thiopeptide	GCA_001908655_03768	group_3736	Core genes	3882497	3882944	fwd	C-lysozyme inhibitor	DN589_03830	NA
228	GCA_001908655	c5	NRPS	GCA_001908655_05121	group_3800	Core genes	5304830	5305100	rev	YihD protein	yihD	NA
229	GCA_001908655	c5	NRPS	GCA_001908655_05123	group_3027	Core genes	5305749	5306256	fwd	Molybdopterin-guanine dinucleotide biosynthesis protein MobB	mobB	NA
230	GCA_001908675	c1	T1PKS	GCA_001908675_01800	group_1835	Sell Genes	1862026	1862269	rev	EexN family lipoprotein	BANRA_00652	NA
231	GCA_001908675	c1	T1PKS	GCA_001908675_01794	group_1831	Sell Genes	1856830	1857856	rev	VirB11	SAMEA3721038_00118	NA
232	GCA_001908655	c5	NRPS	GCA_001908655_05122	group_4232	Core genes	5305171	5305753	fwd	Molybdopterin-guanine dinucleotide biosynthesis protein MobA	mobA	NA
233	GCA_001908675	c1	T1PKS	GCA_001908675_01795	group_1190	Sell Genes	1857845	1859096	rev	VirB10	virB10	NA
234	GCA_001908675	c1	T1PKS	GCA_001908675_01803	group_1838	Sell Genes	1865752	1866046	rev	TrbC/VirB2 family protein	virB2	NA
235	GCA_001908675	c1	T1PKS	GCA_001908675_01801	group_1836	Sell Genes	1862276	1862984	rev	Type IV secretion system VirB5 component	virB5	NA
236	GCA_001908675	c1	T1PKS	GCA_001908675_01802	group_1837	Sell Genes	1863001	1865740	rev	ATPase	ptlC	NA
237	GCA_001908655	c5	NRPS	GCA_001908655_05119	NA	NA	5303117	5303741	rev	Periplasmic thiol:disulfide interchange protein DsbA	dsbA_2	biosynthetic
238	GCA_001908675	c1	T1PKS	GCA_001908675_01806	group_1841	Sell Genes	1868200	1868782	rev	hypothetical protein	HP	hypothetical protein
239	GCA_001908655	c4	thiopeptide	GCA_001908655_03766	group_4202	Core genes	3880126	3881020	fwd	Transcriptional regulator	C3F39_07455	regulatory
240	GCA_001908675	c1	T1PKS	GCA_001908675_01799	group_1834	Sell Genes	1860949	1862023	rev	VirB6 protein	virB6	NA
241	GCA_001908675	c1	T1PKS	GCA_001908675_01817	group_1848	Sell Genes	1893816	1895529	fwd	Putative inner membrane ABC-transporter	ybtP_3	transport
242	GCA_001908675	c1	T1PKS	GCA_001908675_01816	group_1847	Sell Genes	1892600	1893560	rev	Iron aquisition regulator (YbtA,AraC-like,required for transcription of FyuA/psn,Irp2)	soxS_3	regulatory
243	GCA_001908655	c4	thiopeptide	GCA_001908655_03762	group_2990	Core genes	3875290	3876241	fwd	hypothetical protein	HP	biosynthetic-additional
244	GCA_001908675	c1	T1PKS	GCA_001908675_01805	group_1840	Sell Genes	1866828	1867062	rev	putative protein	AM386_29290	NA
245	GCA_001908675	c1	T1PKS	GCA_001908675_01813	group_791	Sell Genes	1875626	1876727	rev	Thiazolinyl-S-HMWP1 reductase	ybtU	other
246	GCA_001908655	c4	thiopeptide	GCA_001908655_03764	group_5509	Core genes	3877708	3879208	fwd	Putative carbohydrate kinase	glpK_1	biosynthetic-additional
247	GCA_001908675	c1	T1PKS	GCA_001908675_01812	group_140	Sell Genes	1874826	1875630	rev	Thioesterase	srfAD	biosynthetic-additional
248	GCA_002636375	c1	redox-cofactor	GCA_002636375_00994	group_6714	Core genes	1039373	1039652	rev	PqqA binding protein	pqqD	biosynthetic
249	GCA_002636375	c1	redox-cofactor	GCA_002636375_01000	group_6051	Core genes	1044671	1046015	fwd	Histidine kinase	envZ_1	regulatory
250	GCA_002636375	c1	redox-cofactor	GCA_002636375_01001	group_184	Core genes	1046117	1047308	fwd	Cytochrome c biogenesis protein/redoxin	dipZ	other
251	GCA_002636375	c1	redox-cofactor	GCA_002636375_00989	group_5104	Core genes	1032527	1033004	fwd	DMT family transporter	AM386_19200	NA
252	GCA_002636375	c1	redox-cofactor	GCA_002636375_00987	group_4958	Core genes	1031051	1031984	rev	LysR family transcriptional regulator	dmlR_9	regulatory
253	GCA_002636375	c1	redox-cofactor	GCA_002636375_00990	group_188	Soft Core Genes	1033202	1035113	fwd	Peptidoglycan D,D-transpeptidase MrdA	pbp2	NA
254	GCA_002636375	c1	redox-cofactor	GCA_002636375_00996	group_6258	Core genes	1040403	1041330	rev	Coenzyme PQQ synthesis protein B	pqqB	NA
255	GCA_002636375	c1	redox-cofactor	GCA_002636375_00999	group_3897	Core genes	1043934	1044675	fwd	OmpR family transcriptional regulatory protein	ompR_2	regulatory
256	GCA_002636375	c1	redox-cofactor	GCA_002636375_00991	mrdA	Core genes	1035225	1035963	fwd	GMP synthase [glutamine-hydrolyzing]	guaA_1	NA
257	GCA_002636375	c1	redox-cofactor	GCA_002636375_00992	group_837	Core genes	1035959	1038245	rev	Pyrroloquinoline quinone biosynthesis protein PqqF	pqqF	biosynthetic-additional
258	GCA_002636375	c1	redox-cofactor	GCA_002636375_01002	group_1010	Core genes	1047639	1048521	rev	NADH dehydrogenase transcriptional regulator	allS_2	regulatory
259	GCA_002636375	c1	redox-cofactor	GCA_002636375_00997	group_5262	Core genes	1041592	1042612	rev	Membrane dipeptidase	ETE60_11325	NA
260	GCA_002636375	c1	redox-cofactor	GCA_002636375_00995	group_6147	Core genes	1039654	1040410	rev	Pyrroloquinoline-quinone synthase	pqqC	biosynthetic
261	GCA_002636375	c1	redox-cofactor	GCA_002636375_00986	group_6323	Core genes	1028605	1030783	rev	Catalase-peroxidase	katG	NA
262	GCA_002636375	c1	redox-cofactor	GCA_002636375_00988	group_6113	Core genes	1032083	1032518	fwd	EamA-like transporter family protein	DD583_15770	NA
263	GCA_002591075	c4	RiPP-like	GCA_002591075_04043	group_4232	Core genes	4199542	4200049	fwd	Molybdopterin-guanine dinucleotide biosynthesis protein MobB	mobB	NA
264	GCA_002636375	c1	redox-cofactor	GCA_002636375_00993	group_3429	Core genes	1038244	1039387	rev	PqqA peptide cyclase	moaA	biosynthetic
265	GCA_002636375	c1	redox-cofactor	GCA_002636375_00998	group_3809	Core genes	1042855	1043848	fwd	AB hydrolase-1 domain-containing protein	BN49_2905	biosynthetic-additional
266	GCA_003856595	c2	NRPS	GCA_003856595_02578	group_6561	Core genes	2677033	2678506	rev	Ddc protein	ddc	biosynthetic-additional
267	GCA_003856595	c3	redox-cofactor	GCA_003856595_03447	group_3790	Core genes	3568053	3568746	rev	putative protein	BN49_2033	NA
268	GCA_003856595	c2	NRPS	GCA_003856595_02577	group_3545	Core genes	2675946	2676828	rev	NADH dehydrogenase transcriptional regulator	allS_2	regulatory
269	GCA_003856595	c3	redox-cofactor	GCA_003856595_03444	group_4597	Core genes	3564561	3565245	rev	Cytidylate kinase	cmk	NA
270	GCA_003856595	c3	redox-cofactor	GCA_003856595_03448	group_3187	Core genes	3568861	3570622	fwd	YcaO-like family	NCTC5047_06517	biosynthetic
271	GCA_003856595	c2	NRPS	GCA_003856595_02574	group_184	Core genes	2672241	2672982	fwd	OmpR family transcriptional regulatory protein	ompR_2	regulatory
272	GCA_003856595	c3	redox-cofactor	GCA_003856595_03446	group_3654	Core genes	3566776	3567865	rev	Phosphoserine aminotransferase	serC	NA
273	GCA_003856595	c2	NRPS	GCA_003856595_02576	group_5526	Core genes	2674424	2675615	fwd	Cytochrome c biogenesis protein/redoxin	dipZ	other
274	GCA_003856595	c3	redox-cofactor	GCA_003856595_03453	group_932	Core genes	3576716	3577580	rev	DmsC protein	dmsC	NA
275	GCA_003856595	c3	redox-cofactor	GCA_003856595_03450	group_6385	Core genes	3571916	3574199	fwd	Formate C-acetyltransferase	pflB	NA
276	GCA_003856595	c3	redox-cofactor	GCA_003856595_03451	group_933	Core genes	3574390	3575131	fwd	Pyruvate formate-lyase-activating enzyme	pflA_2	biosynthetic
277	GCA_003856595	c3	redox-cofactor	GCA_003856595_03452	group_6400	Soft Core Genes	3575293	3576442	rev	putative MFS-type transporter	EXT45_10410	transport
278	GCA_003856595	c3	redox-cofactor	GCA_003856595_03443	group_5085	Core genes	3562754	3564428	rev	30S ribosomal protein S1	rpsA	NA
279	GCA_003856595	c3	redox-cofactor	GCA_003856595_03449	group_5920	Core genes	3571007	3571865	fwd	Formate transporter	focA	NA
280	GCA_003856595	c3	redox-cofactor	GCA_003856595_03441	group_4409	Core genes	3559845	3562110	rev	Putative recombination protein with metallo-hydrolase domain	ycaI	NA
281	GCA_003856595	c3	redox-cofactor	GCA_003856595_03442	group_3618	Core genes	3562315	3562603	rev	Integration host factor subunit beta	ihfB	other
282	GCA_003856595	c3	redox-cofactor	GCA_003856595_03445	group_4668	Core genes	3565419	3566703	rev	3-phosphoshikimate 1-carboxyvinyltransferase	aroA	NA
283	GCA_003856595	c2	NRPS	GCA_003856595_02575	group_1010	Core genes	2672978	2674322	fwd	Histidine kinase	envZ_1	regulatory
284	GCA_014495765	c1	T1PKS	GCA_014495765_01794	group_1838	Sell Genes	1854367	1854661	rev	TrbC/VirB2 family protein	virB2	NA
285	GCA_014495765	c1	T1PKS	GCA_014495765_01785	group_1831	Sell Genes	1845445	1846471	rev	VirB11	SAMEA3721038_00118	NA
286	GCA_014495765	c1	T1PKS	GCA_014495765_01802	group_1844	Sell Genes	1861860	1863438	rev	Iron aquisition 2,3-dihydroxybenzoate-AMP ligase	dhbE	biosynthetic-additional
287	GCA_014495765	c1	T1PKS	GCA_014495765_01795	group_1839	Sell Genes	1854660	1855371	rev	Type IV secretion system protein virB1	4 SV	NA
288	GCA_014495765	c1	T1PKS	GCA_014495765_01793	group_1837	Sell Genes	1851616	1854355	rev	ATPase	ptlC	NA
289	GCA_013694425	c4	RiPP-like	GCA_013694425_05133	group_3027	Core genes	5279009	5279516	fwd	Molybdopterin-guanine dinucleotide biosynthesis protein MobB	mobB	NA
290	GCA_013694425	c4	RiPP-like	GCA_013694425_05128	NA	NA	5275429	5276329	fwd	Acyltransferase	DN589_19810	NA
291	GCA_013694425	c4	RiPP-like	GCA_013694425_05131	group_3800	Core genes	5278090	5278360	rev	YihD protein	yihD	NA
292	GCA_014495765	c1	T1PKS	GCA_014495765_01788	group_1833	Sell Genes	1848659	1849343	rev	Inner membrane protein VirB8	ptlE	NA
293	GCA_014495765	c1	T1PKS	GCA_014495765_01803	group_140	Sell Genes	1863441	1864245	rev	Thioesterase	srfAD	biosynthetic-additional
294	GCA_014495765	c1	T1PKS	GCA_014495765_01798	group_1192	Sell Genes	1857381	1857564	rev	putative protein	FZ929_25620	NA
295	GCA_014495765	c1	T1PKS	GCA_014495765_01797	group_1841	Sell Genes	1856815	1857397	rev	hypothetical protein	HP	hypothetical protein
296	GCA_014495765	c1	T1PKS	GCA_014495765_01799	group_1193	Sell Genes	1857585	1857771	rev	AlpA family phage regulatory protein	alpA2	NA
297	GCA_014495765	c1	T1PKS	GCA_014495765_01790	group_1834	Sell Genes	1849564	1850638	rev	VirB6 protein	virB6	NA
298	GCA_014495765	c1	T1PKS	GCA_014495765_01811	group_1214	Cloud genes	1887233	1888538	fwd	Salicylate synthetase	mbtI	biosynthetic-additional
299	GCA_014495765	c1	T1PKS	GCA_014495765_01791	group_1835	Sell Genes	1850641	1850884	rev	EexN family lipoprotein	BANRA_00652	NA
300	GCA_014495765	c1	T1PKS	GCA_014495765_01804	group_791	Sell Genes	1864241	1865342	rev	Thiazolinyl-S-HMWP1 reductase	ybtU	other
301	GCA_014495765	c1	T1PKS	GCA_014495765_01805	group_1845	Sell Genes	1865338	1874830	rev	Irp1	ppsE	biosynthetic
302	GCA_014495765	c1	T1PKS	GCA_014495765_01789	group_1191	Sell Genes	1849335	1849473	rev	Conjugal transfer protein	SAMEA3649630_00411	NA
303	GCA_013694425	c4	RiPP-like	GCA_013694425_05132	group_4232	Core genes	5278431	5279013	fwd	Molybdopterin-guanine dinucleotide biosynthesis protein MobA	mobA	NA
304	GCA_014495765	c1	T1PKS	GCA_014495765_01801	group_1843	Sell Genes	1859708	1861730	rev	FyuA protein	fyuA	transport
305	GCA_013694425	c4	RiPP-like	GCA_013694425_05127	NA	NA	5272240	5275033	rev	DNA polymerase I	polA	NA
306	GCA_014495765	c1	T1PKS	GCA_014495765_01786	group_1190	Sell Genes	1846460	1847711	rev	VirB10	virB10	NA
307	GCA_014495765	c1	T1PKS	GCA_014495765_01800	group_1842	Sell Genes	1857910	1858837	rev	putative protein	DM059_34435	NA
308	GCA_014495765	c1	T1PKS	GCA_014495765_01807	group_1847	Sell Genes	1881215	1882175	rev	Iron aquisition regulator (YbtA,AraC-like,required for transcription of FyuA/psn,Irp2)	soxS_3	regulatory
309	GCA_014495765	c1	T1PKS	GCA_014495765_01806	group_1846	Sell Genes	1874917	1881025	rev	Yersiniabactin non-ribosomal peptide synthetase HMWP2	irp2	biosynthetic
310	GCA_013694425	c4	RiPP-like	GCA_013694425_05129	NA	NA	5276377	5277001	rev	Periplasmic thiol:disulfide interchange protein DsbA	dsbA_2	biosynthetic
311	GCA_014495765	c1	T1PKS	GCA_014495765_01808	group_1848	Sell Genes	1882431	1884144	fwd	Putative inner membrane ABC-transporter	ybtP_3	transport
312	GCA_014495765	c1	T1PKS	GCA_014495765_01792	group_1836	Sell Genes	1850891	1851599	rev	Type IV secretion system VirB5 component	virB5	NA
313	GCA_013694425	c4	RiPP-like	GCA_013694425_05130	NA	NA	5277028	5278015	rev	YihE protein	rdoA	biosynthetic-additional
314	GCA_014495765	c1	T1PKS	GCA_014495765_01787	group_1832	Sell Genes	1847754	1848660	rev	P-type conjugative transfer protein VirB9	AM386_29335	NA
315	GCA_014495765	c1	T1PKS	GCA_014495765_01796	group_1840	Sell Genes	1855443	1855677	rev	putative protein	AM386_29290	NA
316	GCA_014495765	c1	T1PKS	GCA_014495765_01809	group_1849	Sell Genes	1884130	1885933	fwd	Putative ABC transporter protein	ybtQ	transport
317	GCA_014495765	c1	T1PKS	GCA_014495765_01810	group_793	Sell Genes	1885925	1887206	fwd	Putative cytoplasmic transmembrane protein	ybtX	transport
318	GCA_001455995	c3	thiopeptide	GCA_001455995_01803	group_3271	Core genes	1861809	1863570	rev	YcaO-like family	NCTC5047_06517	biosynthetic
319	GCA_001455995	c4	redox-cofactor	GCA_001455995_02681	group_5262	Core genes	2759532	2761005	fwd	Ddc protein	ddc	biosynthetic-additional
320	GCA_001455995	c3	thiopeptide	GCA_001455995_01808	group_3894	Core genes	1868003	1869677	fwd	30S ribosomal protein S1	rpsA	NA
321	GCA_001455995	c3	thiopeptide	GCA_001455995_01807	group_6696	Core genes	1867186	1867870	fwd	Cytidylate kinase	cmk	NA
322	GCA_001455995	c4	redox-cofactor	GCA_001455995_02685	group_3429	Core genes	2765056	2765797	rev	OmpR family transcriptional regulatory protein	ompR_2	regulatory
323	GCA_001455995	c3	thiopeptide	GCA_001455995_01809	group_390	Core genes	1869828	1870116	fwd	Integration host factor subunit beta	ihfB	other
324	GCA_001455995	c4	redox-cofactor	GCA_001455995_02688	group_188	Soft Core Genes	2768401	2769328	fwd	Coenzyme PQQ synthesis protein B	pqqB	NA
325	GCA_001455995	c4	redox-cofactor	GCA_001455995_02687	mrdA	Core genes	2767119	2768139	fwd	Membrane dipeptidase	ETE60_11325	NA
326	GCA_001455995	c4	redox-cofactor	GCA_001455995_02686	group_837	Core genes	2765883	2766876	rev	AB hydrolase-1 domain-containing protein	BN49_2905	biosynthetic-additional
327	GCA_001455995	c4	redox-cofactor	GCA_001455995_02689	group_5104	Core genes	2769321	2770077	fwd	Pyrroloquinoline-quinone synthase	pqqC	biosynthetic
328	GCA_001455995	c3	thiopeptide	GCA_001455995_01804	group_6708	Core genes	1863685	1864378	fwd	putative protein	BN49_2033	NA
329	GCA_001455995	c4	redox-cofactor	GCA_001455995_02682	group_6258	Core genes	2761210	2762092	fwd	NADH dehydrogenase transcriptional regulator	allS_2	regulatory
330	GCA_001455995	c3	thiopeptide	GCA_001455995_01802	group_4409	Core genes	1860566	1861424	rev	Formate transporter	focA	NA
331	GCA_001455995	c4	redox-cofactor	GCA_001455995_02684	group_6714	Core genes	2763716	2765060	rev	Histidine kinase	envZ_1	regulatory
332	GCA_001455995	c3	thiopeptide	GCA_001455995_01810	group_4691	Core genes	1870321	1872586	fwd	Putative recombination protein with metallo-hydrolase domain	ycaI	NA
333	GCA_001455995	c3	thiopeptide	GCA_001455995_01805	group_5461	Core genes	1864566	1865655	fwd	Phosphoserine aminotransferase	serC	NA
334	GCA_001455995	c4	redox-cofactor	GCA_001455995_02683	group_6147	Core genes	2762423	2763614	rev	Cytochrome c biogenesis protein/redoxin	dipZ	other
335	GCA_001455995	c3	thiopeptide	GCA_001455995_01806	group_4592	Core genes	1865728	1867012	fwd	3-phosphoshikimate 1-carboxyvinyltransferase	aroA	NA
336	GCA_001908675	c1	T1PKS	GCA_001908675_01834	group_1073	Sell Genes	1910610	1910745	rev	putative protein	SAMEA3515094_00698	NA
337	GCA_001908675	c1	T1PKS	GCA_001908675_01827	group_4615	Core genes	1905676	1906372	rev	LysR family transcriptional regulator	dmlR_7	regulatory
338	GCA_001908675	c1	T1PKS	GCA_001908675_01818	group_1849	Sell Genes	1895515	1897318	fwd	Putative ABC transporter protein	ybtQ	transport
339	GCA_001908675	c1	T1PKS	GCA_001908675_01821	group_5515	Core genes	1900116	1901379	rev	Integrase	intS_3	other
340	GCA_001908675	c1	T1PKS	GCA_001908675_01819	group_793	Sell Genes	1897310	1898591	fwd	Putative cytoplasmic transmembrane protein	ybtX	transport
341	GCA_001908675	c1	T1PKS	GCA_001908675_01831	group_1676	Sell Genes	1908050	1909043	rev	Integrase	DRB03_09130	other
342	GCA_001908675	c1	T1PKS	GCA_001908675_01833	group_1674	Sell Genes	1909311	1910142	rev	putative protein	NCTC5047_02144	NA
343	GCA_001908675	c2	NRPS	GCA_001908675_02523	group_5104	Core genes	2600916	2601849	rev	LysR family transcriptional regulator	dmlR_9	regulatory
344	GCA_001908675	c1	T1PKS	GCA_001908675_01826	NA	NA	1905139	1905376	rev	putative protein	AM447_21420	NA
345	GCA_001908675	c1	T1PKS	GCA_001908675_01825	group_1075	Core genes	1903999	1904941	fwd	L,D-transpeptidase	ldtA	NA
346	GCA_001908675	c1	T1PKS	GCA_001908675_01835	group_1673	Sell Genes	1910741	1911527	rev	PRTRC system ParB family protein	DRB03_09145	NA
347	GCA_001908675	c1	T1PKS	GCA_001908675_01832	group_1675	Sell Genes	1909044	1909272	rev	putative protein	B4U21_34740	NA
348	GCA_001908675	c1	T1PKS	GCA_001908675_01824	group_1076	Soft Core Genes	1902970	1903921	fwd	Alkanesulfonate utilization operon LysR-family regulator CbI	cbl_1	regulatory
349	GCA_001908675	c1	T1PKS	GCA_001908675_01820	NA	NA	1898618	1899923	fwd	Salicylate synthetase	mbtI	biosynthetic-additional
350	GCA_001908675	c1	T1PKS	GCA_001908675_01823	group_1077	Core genes	1901946	1902864	fwd	Nitrogen assimilation transcriptional regulator	oxyR_5	regulatory
351	GCA_001908675	c2	NRPS	GCA_001908675_02522	group_6113	Core genes	2598470	2600648	rev	Catalase-peroxidase	katG	NA
352	GCA_001908675	c1	T1PKS	GCA_001908675_01836	group_1672	Sell Genes	1911526	1911826	rev	putative protein	NCTC13635_01123	NA
353	GCA_001908675	c1	T1PKS	GCA_001908675_01829	group_1074	Sell Genes	1906957	1907755	rev	DgsA anti-repressor MtfA	mtfA	NA
354	GCA_002636375	c3	NRPS	GCA_002636375_02198	group_5409	Core genes	2269402	2270578	rev	Isochorismate synthase EntC	B4U61_05945	biosynthetic-additional
355	GCA_002636375	c2	thiopeptide	GCA_002636375_01855	group_3271	Core genes	1915268	1915556	rev	Integration host factor subunit beta	ihfB	other
356	GCA_002636375	c3	NRPS	GCA_002636375_02199	group_3850	Core genes	2270766	2271726	fwd	Ferric enterobactin-binding periplasmic protein FepB	fepB	transport
357	GCA_002636375	c3	NRPS	GCA_002636375_02191	group_5139	Core genes	2262586	2262991	fwd	Xre family transcriptional regulator	NCTC8849_01772	NA
358	GCA_002636375	c1	redox-cofactor	GCA_002636375_01003	group_5526	Core genes	1048726	1050199	rev	Ddc protein	ddc	biosynthetic-additional
359	GCA_002636375	c3	NRPS	GCA_002636375_02202	group_3250	Core genes	2274228	2275221	fwd	Iron-enterobactin transporter permease	fepG	transport
360	GCA_002636375	c3	NRPS	GCA_002636375_02203	group_6276	Core genes	2275217	2276012	fwd	Ferric enterobactin transport ATP-binding protein FepC	yusV_1	transport
361	GCA_002636375	c2	thiopeptide	GCA_002636375_01872	group_3416	Core genes	1936536	1937148	rev	Outer-membrane lipoprotein carrier protein	lolA	NA
362	GCA_002636375	c2	thiopeptide	GCA_002636375_01857	group_3618	Core genes	1917514	1918198	rev	Cytidylate kinase	cmk	NA
363	GCA_002636375	c3	NRPS	GCA_002636375_02192	group_3003	Core genes	2262987	2263185	rev	hypothetical protein	HP	hypothetical protein
364	GCA_002636375	c2	thiopeptide	GCA_002636375_01862	group_3790	Core genes	1923960	1924818	fwd	Formate transporter	focA	NA
365	GCA_002636375	c3	NRPS	GCA_002636375_02187	group_363	Core genes	2258570	2260073	rev	Sugar ABC transporter ATP-binding protein	EXT45_05635	transport
366	GCA_002636375	c3	NRPS	GCA_002636375_02188	group_4935	Core genes	2260236	2261325	fwd	Oxidoreductase	gldA_1	biosynthetic-additional
367	GCA_002636375	c3	NRPS	GCA_002636375_02189	group_3412	Core genes	2261382	2262126	fwd	2,3-dihydro-2,3-dihydroxybenzoate dehydrogenase	fabG_3	biosynthetic-additional
368	GCA_002636375	c2	thiopeptide	GCA_002636375_01868	group_932	Core genes	1931162	1933601	rev	Dimethylsulfoxide reductase subunit A	DN589_07170	biosynthetic-additional
369	GCA_002636375	c2	thiopeptide	GCA_002636375_01865	group_6385	Core genes	1928246	1929395	rev	putative MFS-type transporter	EXT45_10410	transport
370	GCA_002636375	c2	thiopeptide	GCA_002636375_01867	group_6400	Soft Core Genes	1930534	1931152	rev	Anaerobic dimethyl sulfoxide reductase subunit B	dmsB_1	NA
371	GCA_002636375	c3	NRPS	GCA_002636375_02186	group_913	Core genes	2257575	2258574	rev	ABC transporter permease	EXT45_05640	transport
372	GCA_002636375	c2	thiopeptide	GCA_002636375_01866	group_933	Core genes	1929669	1930533	rev	DmsC protein	dmsC	NA
373	GCA_002636375	c2	thiopeptide	GCA_002636375_01864	group_5920	Core genes	1927343	1928084	fwd	Pyruvate formate-lyase-activating enzyme	pflA_2	biosynthetic
374	GCA_002636375	c2	thiopeptide	GCA_002636375_01859	group_4597	Core genes	1919729	1920818	rev	Phosphoserine aminotransferase	serC	NA
375	GCA_002636375	c2	thiopeptide	GCA_002636375_01863	group_3187	Core genes	1924869	1927152	fwd	Formate C-acetyltransferase	pflB	NA
376	GCA_002636375	c3	NRPS	GCA_002636375_02200	group_6348	Core genes	2271870	2273112	rev	Enterobactin transporter EntS	DRB04_18695	transport
377	GCA_002636375	c2	thiopeptide	GCA_002636375_01854	group_6708	Core genes	1912798	1915063	rev	Putative recombination protein with metallo-hydrolase domain	ycaI	NA
378	GCA_002636375	c2	thiopeptide	GCA_002636375_01861	group_3654	Core genes	1921814	1923575	fwd	YcaO-like family	NCTC5047_06517	biosynthetic
379	GCA_002636375	c3	NRPS	GCA_002636375_02190	group_5242	Core genes	2262309	2262612	fwd	Type II toxin-antitoxin system RelE/ParE family toxin	DQG43_18725	NA
380	GCA_002636375	c3	NRPS	GCA_002636375_02193	group_4477	Core genes	2263289	2265395	rev	Carbon starvation protein A	cstA	other
381	GCA_002636375	c2	thiopeptide	GCA_002636375_01856	group_4409	Core genes	1915707	1917381	rev	30S ribosomal protein S1	rpsA	NA
382	GCA_002636375	c3	NRPS	GCA_002636375_02196	group_5769	Core genes	2266920	2267772	rev	Isochorismatase	entE	biosynthetic-additional
383	GCA_002636375	c2	thiopeptide	GCA_002636375_01860	group_4668	Core genes	1921006	1921699	rev	putative protein	BN49_2033	NA
384	GCA_002636375	c3	NRPS	GCA_002636375_02195	group_5263	Core genes	2266165	2266921	rev	EntA protein	entA	biosynthetic-additional
385	GCA_002636375	c3	NRPS	GCA_002636375_02185	group_4992	Core genes	2256490	2257555	rev	Sugar ABC transporter	NCTC13443_02428	transport
386	GCA_002636375	c2	thiopeptide	GCA_002636375_01870	group_6334	Core genes	1933801	1935094	rev	Serine--tRNA ligase	serS	NA
387	GCA_002636375	c3	NRPS	GCA_002636375_02194	group_3472	Core genes	2265751	2266165	rev	Proofreading thioesterase EntH	entH	biosynthetic-additional
388	GCA_002636375	c2	thiopeptide	GCA_002636375_01871	group_6584	Core genes	1935184	1936528	rev	Replication-associated recombination protein A	rarA	NA
389	GCA_002636375	c3	NRPS	GCA_002636375_02201	group_4895	Core genes	2273224	2274232	fwd	Ferric enterobactin transport system permease FepD	fepD	transport
390	GCA_002636375	c3	NRPS	GCA_002636375_02197	group_4539	Core genes	2267785	2269393	rev	Isochorismatase	entE	biosynthetic-additional
391	GCA_002636375	c2	thiopeptide	GCA_002636375_01858	group_5085	Core genes	1918372	1919656	rev	3-phosphoshikimate 1-carboxyvinyltransferase	aroA	NA
392	GCA_003856595	c3	redox-cofactor	GCA_003856595_03455	group_6334	Core genes	3578209	3580648	rev	Dimethylsulfoxide reductase subunit A	DN589_07170	biosynthetic-additional
393	GCA_003856595	c3	redox-cofactor	GCA_003856595_03454	NA	NA	3577581	3578199	rev	Anaerobic dimethyl sulfoxide reductase subunit B	dmsB_1	NA
394	GCA_003856595	c3	redox-cofactor	GCA_003856595_03459	group_4863	Core genes	3583583	3584195	rev	Outer-membrane lipoprotein carrier protein	lolA	NA
395	GCA_003856595	c4	thiopeptide	GCA_003856595_03772	group_4935	Core genes	3904623	3905622	rev	ABC transporter permease	EXT45_05640	transport
396	GCA_003856595	c4	thiopeptide	GCA_003856595_03771	group_363	Core genes	3903538	3904603	rev	Sugar ABC transporter	NCTC13443_02428	transport
397	GCA_003856595	c3	redox-cofactor	GCA_003856595_03457	group_3416	Core genes	3580848	3582141	rev	Serine--tRNA ligase	serS	NA
398	GCA_003856595	c3	redox-cofactor	GCA_003856595_03458	group_4391	Core genes	3582231	3583575	rev	Replication-associated recombination protein A	rarA	NA
399	GCA_001455995	c4	redox-cofactor	GCA_001455995_02691	group_4958	Core genes	2770344	2771487	fwd	PqqA peptide cyclase	moaA	biosynthetic
400	GCA_001644765	c1	T1PKS	GCA_001644765_01638	group_1831	Sell Genes	1672388	1673414	rev	VirB11	SAMEA3721038_00118	NA
401	GCA_001455995	c4	redox-cofactor	GCA_001455995_02696	group_3277	Core genes	2777213	2777648	rev	EamA-like transporter family protein	DD583_15770	NA
402	GCA_001455995	c4	redox-cofactor	GCA_001455995_02695	NA	NA	2776727	2777204	rev	DMT family transporter	AM386_19200	NA
403	GCA_001644765	c1	T1PKS	GCA_001644765_01642	group_1191	Sell Genes	1676270	1676408	rev	Conjugal transfer protein	SAMEA3649630_00411	NA
404	GCA_001455995	c4	redox-cofactor	GCA_001455995_02697	group_4239	Core genes	2777747	2778680	fwd	LysR family transcriptional regulator	dmlR_9	regulatory
405	GCA_001644765	c1	T1PKS	GCA_001644765_01645	group_1836	Sell Genes	1677826	1678534	rev	Type IV secretion system VirB5 component	virB5	NA
406	GCA_001644765	c1	T1PKS	GCA_001644765_01644	group_1835	Sell Genes	1677576	1677819	rev	EexN family lipoprotein	BANRA_00652	NA
407	GCA_001644765	c1	T1PKS	GCA_001644765_01643	group_1834	Sell Genes	1676499	1677573	rev	VirB6 protein	virB6	NA
408	GCA_001644765	c1	T1PKS	GCA_001644765_01646	group_1837	Sell Genes	1678551	1681290	rev	ATPase	ptlC	NA
409	GCA_001455995	c4	redox-cofactor	GCA_001455995_02692	group_6323	Core genes	2771486	2773772	fwd	Pyrroloquinoline quinone biosynthesis protein PqqF	pqqF	biosynthetic-additional
410	GCA_001644765	c1	T1PKS	GCA_001644765_01639	group_1190	Sell Genes	1673403	1674654	rev	VirB10	virB10	NA
411	GCA_001455995	c4	redox-cofactor	GCA_001455995_02690	group_6113	Core genes	2770079	2770358	fwd	PqqA binding protein	pqqD	biosynthetic
412	GCA_001644765	c1	T1PKS	GCA_001644765_01641	group_1833	Sell Genes	1675594	1676278	rev	Inner membrane protein VirB8	ptlE	NA
413	GCA_001455995	c4	redox-cofactor	GCA_001455995_02698	group_1011	Core genes	2778948	2781126	fwd	Catalase-peroxidase	katG	NA
414	GCA_001455995	c4	redox-cofactor	GCA_001455995_02693	group_4585	Core genes	2773768	2774506	rev	GMP synthase [glutamine-hydrolyzing]	guaA_1	NA
415	GCA_001644765	c1	T1PKS	GCA_001644765_01640	group_1832	Sell Genes	1674689	1675595	rev	P-type conjugative transfer protein VirB9	AM386_29335	NA
416	GCA_001455995	c4	redox-cofactor	GCA_001455995_02694	group_5002	Core genes	2774618	2776529	rev	Peptidoglycan D,D-transpeptidase MrdA	pbp2	NA
417	GCA_001908675	c2	NRPS	GCA_001908675_02537	group_5526	Core genes	2615982	2617173	fwd	Cytochrome c biogenesis protein/redoxin	dipZ	other
418	GCA_001908675	c2	NRPS	GCA_001908675_02532	group_3809	Core genes	2610268	2611195	rev	Coenzyme PQQ synthesis protein B	pqqB	NA
419	GCA_001908675	c2	NRPS	GCA_001908675_02524	group_188	Soft Core Genes	2601948	2602383	fwd	EamA-like transporter family protein	DD583_15770	NA
420	GCA_001908675	c2	NRPS	GCA_001908675_02527	group_3429	Core genes	2605090	2605828	fwd	GMP synthase [glutamine-hydrolyzing]	guaA_1	NA
421	GCA_001908675	c2	NRPS	GCA_001908675_02525	mrdA	Core genes	2602392	2602869	fwd	DMT family transporter	AM386_19200	NA
422	GCA_001908675	c2	NRPS	GCA_001908675_02534	group_6051	Core genes	2612720	2613713	fwd	AB hydrolase-1 domain-containing protein	BN49_2905	biosynthetic-additional
423	GCA_001908675	c2	NRPS	GCA_001908675_02536	group_1010	Core genes	2614536	2615880	fwd	Histidine kinase	envZ_1	regulatory
424	GCA_001908675	c3	redox-cofactor	GCA_001908675_03406	group_3618	Core genes	3498440	3498728	rev	Integration host factor subunit beta	ihfB	other
425	GCA_001908675	c2	NRPS	GCA_001908675_02531	group_5262	Core genes	2609519	2610275	rev	Pyrroloquinoline-quinone synthase	pqqC	biosynthetic
426	GCA_001908675	c2	NRPS	GCA_001908675_02530	group_6258	Core genes	2609238	2609517	rev	PqqA binding protein	pqqD	biosynthetic
427	GCA_001908675	c2	NRPS	GCA_001908675_02538	group_3545	Core genes	2617504	2618386	rev	NADH dehydrogenase transcriptional regulator	allS_2	regulatory
428	GCA_001908675	c2	NRPS	GCA_001908675_02535	group_184	Core genes	2613799	2614540	fwd	OmpR family transcriptional regulatory protein	ompR_2	regulatory
429	GCA_001908675	c2	NRPS	GCA_001908675_02529	group_6147	Core genes	2608109	2609252	rev	PqqA peptide cyclase	moaA	biosynthetic
430	GCA_001908675	c2	NRPS	GCA_001908675_02526	group_837	Core genes	2603067	2604978	fwd	Peptidoglycan D,D-transpeptidase MrdA	pbp2	NA
431	GCA_001908675	c2	NRPS	GCA_001908675_02528	group_6714	Core genes	2605824	2608110	rev	Pyrroloquinoline quinone biosynthesis protein PqqF	pqqF	biosynthetic-additional
432	GCA_001908675	c3	redox-cofactor	GCA_001908675_03405	group_4409	Core genes	3495970	3498235	rev	Putative recombination protein with metallo-hydrolase domain	ycaI	NA
433	GCA_001908675	c2	NRPS	GCA_001908675_02539	group_6561	Core genes	2618591	2620064	rev	Ddc protein	ddc	biosynthetic-additional
434	GCA_001908675	c2	NRPS	GCA_001908675_02533	group_3897	Core genes	2611457	2612477	rev	Membrane dipeptidase	ETE60_11325	NA
435	GCA_002786755	c1	thiopeptide	GCA_002786755_00303	group_4668	Core genes	307541	308234	rev	putative protein	BN49_2033	NA
436	GCA_002636375	c3	NRPS	GCA_002636375_02206	group_6673	Core genes	2280199	2281408	rev	Enterobactin esterase	fes	biosynthetic-additional
437	GCA_002786755	c1	thiopeptide	GCA_002786755_00304	group_3654	Core genes	308349	310110	fwd	YcaO-like family	NCTC5047_06517	biosynthetic
438	GCA_002636375	c4	RiPP-like	GCA_002636375_03643	group_3800	Core genes	3765962	3766469	fwd	Molybdopterin-guanine dinucleotide biosynthesis protein MobB	mobB	NA
439	GCA_002636375	c3	NRPS	GCA_002636375_02204	group_163	Core genes	2276076	2279958	rev	Enterobactin synthetase component f	4 SV	biosynthetic
440	GCA_002786755	c1	thiopeptide	GCA_002786755_00307	group_5920	Core genes	313878	314619	fwd	Pyruvate formate-lyase-activating enzyme	pflA_2	biosynthetic
441	GCA_002786755	c1	thiopeptide	GCA_002786755_00308	group_6385	Core genes	314781	315930	rev	putative MFS-type transporter	EXT45_10410	transport
442	GCA_002636375	c3	NRPS	GCA_002636375_02222	group_4202	Core genes	2299322	2299769	fwd	C-lysozyme inhibitor	DN589_03830	NA
443	GCA_002636375	c3	NRPS	GCA_002636375_02208	group_5534	Core genes	2283962	2284622	fwd	4'-phosphopantetheinyl transferase EntD	entD	biosynthetic-additional
444	GCA_002786755	c1	thiopeptide	GCA_002786755_00297	group_6708	Core genes	299333	301598	rev	Putative recombination protein with metallo-hydrolase domain	ycaI	NA
445	GCA_002636375	c3	NRPS	GCA_002636375_02213	group_5084	Core genes	2289071	2290040	fwd	Putative transposase, YhgA-like protein	SAMEA3721038_05105	NA
446	GCA_002636375	c4	RiPP-like	GCA_002636375_03639	NA	NA	3763330	3763954	rev	Periplasmic thiol:disulfide interchange protein DsbA	dsbA_2	biosynthetic
447	GCA_002636375	c4	RiPP-like	GCA_002636375_03640	NA	NA	3763981	3764968	rev	YihE protein	rdoA	biosynthetic-additional
448	GCA_002636375	c4	RiPP-like	GCA_002636375_03641	NA	NA	3765043	3765313	rev	YihD protein	yihD	NA
449	GCA_002636375	c3	NRPS	GCA_002636375_02219	group_4593	Core genes	2296091	2296697	rev	Glutathione S-transferase, unnamed subgroup 2	NCTC9601_03502	biosynthetic-additional
450	GCA_002636375	c3	NRPS	GCA_002636375_02216	group_3376	Core genes	2292115	2293066	fwd	hypothetical protein	HP	biosynthetic-additional
451	GCA_002636375	c3	NRPS	GCA_002636375_02218	group_2990	Core genes	2294533	2296033	fwd	Putative carbohydrate kinase	glpK_1	biosynthetic-additional
452	GCA_002636375	c4	RiPP-like	GCA_002636375_03638	group_3662	Core genes	3762382	3763282	fwd	Acyltransferase	DN589_19810	NA
453	GCA_002636375	c3	NRPS	GCA_002636375_02217	group_3888	Core genes	2293100	2294519	fwd	Fucose isomerase	DD581_15080	NA
454	GCA_002636375	c3	NRPS	GCA_002636375_02215	group_3150	Core genes	2291292	2292123	fwd	Putative transketolase	tkt	biosynthetic-additional
455	GCA_002636375	c3	NRPS	GCA_002636375_02210	group_4348	Core genes	2285688	2286300	fwd	Lipoprotein	WP4S18C04_36900	NA
456	GCA_002636375	c3	NRPS	GCA_002636375_02214	group_5683	Core genes	2290029	2290980	rev	DNA-binding transcriptional regulator	deoR_2	NA
457	GCA_002786755	c1	thiopeptide	GCA_002786755_00305	group_3790	Core genes	310495	311353	fwd	Formate transporter	focA	NA
458	GCA_002636375	c3	NRPS	GCA_002636375_02205	group_5495	Core genes	2279968	2280172	rev	Cytoplasmic protein YbdZ	mbtH	biosynthetic-additional
459	GCA_002636375	c3	NRPS	GCA_002636375_02212	group_5415	Core genes	2287827	2288916	fwd	ABC transporter permease	rbsC_4	transport
460	GCA_002636375	c4	RiPP-like	GCA_002636375_03642	NA	NA	3765384	3765966	fwd	Molybdopterin-guanine dinucleotide biosynthesis protein MobA	mobA	NA
461	GCA_002786755	c1	thiopeptide	GCA_002786755_00298	group_3271	Core genes	301803	302091	rev	Integration host factor subunit beta	ihfB	other
462	GCA_002636375	c3	NRPS	GCA_002636375_02207	group_4770	Core genes	2281667	2283896	fwd	TonB-dependent receptor	fepA_3	transport
463	GCA_002786755	c1	thiopeptide	GCA_002786755_00301	group_5085	Core genes	304907	306191	rev	3-phosphoshikimate 1-carboxyvinyltransferase	aroA	NA
464	GCA_002636375	c3	NRPS	GCA_002636375_02211	group_4426	Core genes	2286299	2287826	fwd	Putative ABC transporter	araG_1	transport
465	GCA_002786755	c1	thiopeptide	GCA_002786755_00300	group_3618	Core genes	304049	304733	rev	Cytidylate kinase	cmk	NA
466	GCA_002636375	c4	RiPP-like	GCA_002636375_03637	group_3739	Core genes	3759193	3761986	rev	DNA polymerase I	polA	NA
467	GCA_002636375	c3	NRPS	GCA_002636375_02220	group_5509	Core genes	2296951	2297845	fwd	Transcriptional regulator	C3F39_07455	regulatory
468	GCA_002786755	c1	thiopeptide	GCA_002786755_00299	group_4409	Core genes	302242	303916	rev	30S ribosomal protein S1	rpsA	NA
469	GCA_002636375	c3	NRPS	GCA_002636375_02221	group_6579	Core genes	2297841	2299098	rev	Small-conductance mechanosensitive channel	mscM	transport
470	GCA_002786755	c1	thiopeptide	GCA_002786755_00306	group_3187	Core genes	311404	313687	fwd	Formate C-acetyltransferase	pflB	NA
471	GCA_002786755	c1	thiopeptide	GCA_002786755_00302	group_4597	Core genes	306264	307353	rev	Phosphoserine aminotransferase	serC	NA
472	GCA_002636375	c3	NRPS	GCA_002636375_02209	group_4093	Core genes	2284739	2285681	fwd	D-ribose ABC transporter substrate-binding protein	rbsB_1	transport
473	GCA_003856595	c4	thiopeptide	GCA_003856595_03774	group_5242	Core genes	3907284	3908373	fwd	Oxidoreductase	gldA_1	biosynthetic-additional
474	GCA_003856595	c4	thiopeptide	GCA_003856595_03773	group_3412	Core genes	3905618	3907121	rev	Sugar ABC transporter ATP-binding protein	EXT45_05635	transport
475	GCA_003856595	c4	thiopeptide	GCA_003856595_03777	group_4477	Core genes	3909634	3910039	fwd	Xre family transcriptional regulator	NCTC8849_01772	NA
476	GCA_003856595	c4	thiopeptide	GCA_003856595_03779	group_5263	Core genes	3910337	3912443	rev	Carbon starvation protein A	cstA	other
477	GCA_003856595	c4	thiopeptide	GCA_003856595_03778	group_3472	Core genes	3910035	3910233	rev	hypothetical protein	HP	hypothetical protein
478	GCA_003856595	c4	thiopeptide	GCA_003856595_03775	group_5139	Core genes	3908430	3909174	fwd	2,3-dihydro-2,3-dihydroxybenzoate dehydrogenase	fabG_3	biosynthetic-additional
479	GCA_003856595	c4	thiopeptide	GCA_003856595_03776	group_3003	Core genes	3909357	3909660	fwd	Type II toxin-antitoxin system RelE/ParE family toxin	DQG43_18725	NA
480	GCA_001644765	c1	T1PKS	GCA_001644765_01648	group_1839	Sell Genes	1681595	1682306	rev	Type IV secretion system protein virB1	4 SV	NA
481	GCA_001644765	c1	T1PKS	GCA_001644765_01656	group_140	Sell Genes	1690375	1691179	rev	Thioesterase	srfAD	biosynthetic-additional
482	GCA_001644765	c1	T1PKS	GCA_001644765_01653	group_1842	Sell Genes	1684845	1685772	rev	putative protein	DM059_34435	NA
483	GCA_001644765	c1	T1PKS	GCA_001644765_01652	group_1193	Sell Genes	1684520	1684706	rev	AlpA family phage regulatory protein	alpA2	NA
484	GCA_001644765	c1	T1PKS	GCA_001644765_01660	group_1847	Sell Genes	1708149	1709109	rev	Iron aquisition regulator (YbtA,AraC-like,required for transcription of FyuA/psn,Irp2)	soxS_3	regulatory
485	GCA_001644765	c1	T1PKS	GCA_001644765_01654	group_1843	Sell Genes	1686642	1688664	rev	FyuA protein	fyuA	transport
486	GCA_001644765	c1	T1PKS	GCA_001644765_01663	group_793	Sell Genes	1712859	1714140	fwd	Putative cytoplasmic transmembrane protein	ybtX	transport
487	GCA_001644765	c1	T1PKS	GCA_001644765_01662	group_1849	Sell Genes	1711064	1712867	fwd	Putative ABC transporter protein	ybtQ	transport
488	GCA_001644765	c1	T1PKS	GCA_001644765_01661	group_1848	Sell Genes	1709365	1711078	fwd	Putative inner membrane ABC-transporter	ybtP_3	transport
489	GCA_001644765	c1	T1PKS	GCA_001644765_01664	NA	NA	1714167	1715472	fwd	Salicylate synthetase	mbtI	biosynthetic-additional
490	GCA_001644765	c1	T1PKS	GCA_001644765_01649	group_1840	Sell Genes	1682378	1682612	rev	putative protein	AM386_29290	NA
491	GCA_001644765	c1	T1PKS	GCA_001644765_01657	group_791	Sell Genes	1691175	1692276	rev	Thiazolinyl-S-HMWP1 reductase	ybtU	other
492	GCA_001644765	c1	T1PKS	GCA_001644765_01647	group_1838	Sell Genes	1681302	1681596	rev	TrbC/VirB2 family protein	virB2	NA
493	GCA_001644765	c1	T1PKS	GCA_001644765_01659	group_1846	Sell Genes	1701851	1707959	rev	Yersiniabactin non-ribosomal peptide synthetase HMWP2	irp2	biosynthetic
494	GCA_001644765	c1	T1PKS	GCA_001644765_01655	group_1844	Sell Genes	1688794	1690372	rev	Iron aquisition 2,3-dihydroxybenzoate-AMP ligase	dhbE	biosynthetic-additional
495	GCA_001644765	c1	T1PKS	GCA_001644765_01650	group_1841	Sell Genes	1683750	1684332	rev	hypothetical protein	HP	hypothetical protein
496	GCA_001644765	c1	T1PKS	GCA_001644765_01658	group_1845	Sell Genes	1692272	1701764	rev	Irp1	ppsE	biosynthetic
497	GCA_001644765	c1	T1PKS	GCA_001644765_01651	group_1192	Sell Genes	1684316	1684499	rev	putative protein	FZ929_25620	NA
498	GCA_001908675	c3	redox-cofactor	GCA_001908675_03421	group_3416	Core genes	3516973	3518266	rev	Serine--tRNA ligase	serS	NA
499	GCA_001908675	c3	redox-cofactor	GCA_001908675_03415	group_933	Core genes	3510515	3511256	fwd	Pyruvate formate-lyase-activating enzyme	pflA_2	biosynthetic
500	GCA_001908675	c3	redox-cofactor	GCA_001908675_03407	group_5085	Core genes	3498879	3500553	rev	30S ribosomal protein S1	rpsA	NA
501	GCA_001908675	c3	redox-cofactor	GCA_001908675_03410	group_3654	Core genes	3502901	3503990	rev	Phosphoserine aminotransferase	serC	NA
502	GCA_001908675	c3	redox-cofactor	GCA_001908675_03408	group_4597	Core genes	3500686	3501370	rev	Cytidylate kinase	cmk	NA
503	GCA_001908675	c3	redox-cofactor	GCA_001908675_03417	group_932	Core genes	3512841	3513705	rev	DmsC protein	dmsC	NA
504	GCA_001908675	c3	redox-cofactor	GCA_001908675_03419	group_6334	Core genes	3514334	3516773	rev	Dimethylsulfoxide reductase subunit A	DN589_07170	biosynthetic-additional
505	GCA_001908675	c4	thiopeptide	GCA_001908675_03736	group_4935	Core genes	3840749	3841748	rev	ABC transporter permease	EXT45_05640	transport
506	GCA_001908675	c3	redox-cofactor	GCA_001908675_03414	group_6385	Core genes	3508041	3510324	fwd	Formate C-acetyltransferase	pflB	NA
507	GCA_001908675	c3	redox-cofactor	GCA_001908675_03413	group_5920	Core genes	3507132	3507990	fwd	Formate transporter	focA	NA
508	GCA_001908675	c3	redox-cofactor	GCA_001908675_03422	group_4391	Core genes	3518356	3519700	rev	Replication-associated recombination protein A	rarA	NA
509	GCA_001908675	c3	redox-cofactor	GCA_001908675_03418	NA	NA	3513706	3514324	rev	Anaerobic dimethyl sulfoxide reductase subunit B	dmsB_1	NA
510	GCA_001908675	c3	redox-cofactor	GCA_001908675_03412	group_3187	Core genes	3504986	3506747	fwd	YcaO-like family	NCTC5047_06517	biosynthetic
511	GCA_001908675	c3	redox-cofactor	GCA_001908675_03409	group_4668	Core genes	3501544	3502828	rev	3-phosphoshikimate 1-carboxyvinyltransferase	aroA	NA
512	GCA_001908675	c3	redox-cofactor	GCA_001908675_03411	group_3790	Core genes	3504178	3504871	rev	putative protein	BN49_2033	NA
513	GCA_001908675	c4	thiopeptide	GCA_001908675_03735	group_363	Core genes	3839664	3840729	rev	Sugar ABC transporter	NCTC13443_02428	transport
514	GCA_001908675	c3	redox-cofactor	GCA_001908675_03423	group_4863	Core genes	3519708	3520320	rev	Outer-membrane lipoprotein carrier protein	lolA	NA
515	GCA_001908675	c3	redox-cofactor	GCA_001908675_03416	group_6400	Soft Core Genes	3511418	3512567	rev	putative MFS-type transporter	EXT45_10410	transport
516	GCA_002786755	c2	NRPS	GCA_002786755_00653	group_4426	Core genes	672835	674362	fwd	Putative ABC transporter	araG_1	transport
517	GCA_002786755	c1	thiopeptide	GCA_002786755_00311	group_932	Core genes	317697	320136	rev	Dimethylsulfoxide reductase subunit A	DN589_07170	biosynthetic-additional
518	GCA_002786755	c2	NRPS	GCA_002786755_00654	group_5415	Core genes	674363	675452	fwd	ABC transporter permease	rbsC_4	transport
519	GCA_002786755	c2	NRPS	GCA_002786755_00646	group_163	Core genes	662612	666494	rev	Enterobactin synthetase component f	4 SV	biosynthetic
520	GCA_002786755	c1	thiopeptide	GCA_002786755_00309	group_933	Core genes	316204	317068	rev	DmsC protein	dmsC	NA
521	GCA_002786755	c2	NRPS	GCA_002786755_00657	group_3150	Core genes	677828	678659	fwd	Putative transketolase	tkt	biosynthetic-additional
522	GCA_002786755	c2	NRPS	GCA_002786755_00658	group_3376	Core genes	678651	679602	fwd	hypothetical protein	HP	biosynthetic-additional
523	GCA_002786755	c2	NRPS	GCA_002786755_00639	group_4539	Core genes	654321	655929	rev	Isochorismatase	entE	biosynthetic-additional
524	GCA_002786755	c1	thiopeptide	GCA_002786755_00314	group_6584	Core genes	321719	323063	rev	Replication-associated recombination protein A	rarA	NA
525	GCA_002786755	c2	NRPS	GCA_002786755_00647	group_5495	Core genes	666504	666708	rev	Cytoplasmic protein YbdZ	mbtH	biosynthetic-additional
526	GCA_002786755	c2	NRPS	GCA_002786755_00630	group_4935	Core genes	646772	647861	fwd	Oxidoreductase	gldA_1	biosynthetic-additional
527	GCA_002786755	c2	NRPS	GCA_002786755_00642	group_6348	Core genes	658406	659648	rev	Enterobactin transporter EntS	DRB04_18695	transport
528	GCA_002786755	c2	NRPS	GCA_002786755_00643	group_4895	Core genes	659760	660768	fwd	Ferric enterobactin transport system permease FepD	fepD	transport
529	GCA_002786755	c2	NRPS	GCA_002786755_00644	group_3250	Core genes	660764	661757	fwd	Iron-enterobactin transporter permease	fepG	transport
530	GCA_002786755	c2	NRPS	GCA_002786755_00636	group_3472	Core genes	652287	652701	rev	Proofreading thioesterase EntH	entH	biosynthetic-additional
531	GCA_002786755	c2	NRPS	GCA_002786755_00633	group_5139	Core genes	649122	649527	fwd	Xre family transcriptional regulator	NCTC8849_01772	NA
532	GCA_002786755	c2	NRPS	GCA_002786755_00635	group_4477	Core genes	649825	651931	rev	Carbon starvation protein A	cstA	other
533	GCA_002786755	c2	NRPS	GCA_002786755_00641	group_3850	Core genes	657302	658262	fwd	Ferric enterobactin-binding periplasmic protein FepB	fepB	transport
534	GCA_002786755	c2	NRPS	GCA_002786755_00634	group_3003	Core genes	649523	649721	rev	hypothetical protein	HP	hypothetical protein
535	GCA_002786755	c2	NRPS	GCA_002786755_00632	group_5242	Core genes	648845	649148	fwd	Type II toxin-antitoxin system RelE/ParE family toxin	DQG43_18725	NA
536	GCA_002786755	c2	NRPS	GCA_002786755_00627	group_4992	Core genes	643026	644091	rev	Sugar ABC transporter	NCTC13443_02428	transport
537	GCA_002786755	c2	NRPS	GCA_002786755_00631	group_3412	Core genes	647918	648662	fwd	2,3-dihydro-2,3-dihydroxybenzoate dehydrogenase	fabG_3	biosynthetic-additional
538	GCA_002786755	c2	NRPS	GCA_002786755_00655	group_5084	Core genes	675607	676576	fwd	Putative transposase, YhgA-like protein	SAMEA3721038_05105	NA
539	GCA_002786755	c1	thiopeptide	GCA_002786755_00310	group_6400	Soft Core Genes	317069	317687	rev	Anaerobic dimethyl sulfoxide reductase subunit B	dmsB_1	NA
540	GCA_002786755	c2	NRPS	GCA_002786755_00629	group_363	Core genes	645106	646609	rev	Sugar ABC transporter ATP-binding protein	EXT45_05635	transport
541	GCA_002786755	c2	NRPS	GCA_002786755_00645	group_6276	Core genes	661753	662548	fwd	Ferric enterobactin transport ATP-binding protein FepC	yusV_1	transport
542	GCA_002786755	c2	NRPS	GCA_002786755_00648	group_6673	Core genes	666735	667944	rev	Enterobactin esterase	fes	biosynthetic-additional
543	GCA_002786755	c1	thiopeptide	GCA_002786755_00313	group_6334	Core genes	320336	321629	rev	Serine--tRNA ligase	serS	NA
544	GCA_002786755	c2	NRPS	GCA_002786755_00651	group_4093	Core genes	671275	672217	fwd	D-ribose ABC transporter substrate-binding protein	rbsB_1	transport
545	GCA_002786755	c2	NRPS	GCA_002786755_00628	group_913	Core genes	644111	645110	rev	ABC transporter permease	EXT45_05640	transport
546	GCA_002786755	c2	NRPS	GCA_002786755_00650	group_5534	Core genes	670498	671158	fwd	4'-phosphopantetheinyl transferase EntD	entD	biosynthetic-additional
547	GCA_002786755	c2	NRPS	GCA_002786755_00640	group_5409	Core genes	655938	657114	rev	Isochorismate synthase EntC	B4U61_05945	biosynthetic-additional
548	GCA_002786755	c2	NRPS	GCA_002786755_00637	group_5263	Core genes	652701	653457	rev	EntA protein	entA	biosynthetic-additional
549	GCA_002786755	c2	NRPS	GCA_002786755_00649	group_4770	Core genes	668203	670432	fwd	TonB-dependent receptor	fepA_3	transport
550	GCA_002786755	c2	NRPS	GCA_002786755_00638	group_5769	Core genes	653456	654308	rev	Isochorismatase	entE	biosynthetic-additional
551	GCA_002786755	c2	NRPS	GCA_002786755_00656	group_5683	Core genes	676565	677516	rev	DNA-binding transcriptional regulator	deoR_2	NA
552	GCA_002786755	c2	NRPS	GCA_002786755_00652	group_4348	Core genes	672224	672836	fwd	Lipoprotein	WP4S18C04_36900	NA
553	GCA_002786755	c1	thiopeptide	GCA_002786755_00315	group_3416	Core genes	323071	323683	rev	Outer-membrane lipoprotein carrier protein	lolA	NA
554	GCA_003856595	c4	thiopeptide	GCA_003856595_03781	group_4539	Core genes	3913213	3913969	rev	EntA protein	entA	biosynthetic-additional
555	GCA_003856595	c4	thiopeptide	GCA_003856595_03780	group_5769	Core genes	3912799	3913213	rev	Proofreading thioesterase EntH	entH	biosynthetic-additional
556	GCA_003856595	c4	thiopeptide	GCA_003856595_03784	group_6348	Core genes	3916450	3917626	rev	Isochorismate synthase EntC	B4U61_05945	biosynthetic-additional
557	GCA_003856595	c4	thiopeptide	GCA_003856595_03786	group_3250	Core genes	3918918	3920160	rev	Enterobactin transporter EntS	DRB04_18695	transport
558	GCA_003856595	c4	thiopeptide	GCA_003856595_03785	group_4895	Core genes	3917814	3918774	fwd	Ferric enterobactin-binding periplasmic protein FepB	fepB	transport
559	GCA_003856595	c4	thiopeptide	GCA_003856595_03782	group_5409	Core genes	3913968	3914820	rev	Isochorismatase	entE	biosynthetic-additional
560	GCA_003856595	c4	thiopeptide	GCA_003856595_03783	group_3850	Core genes	3914833	3916441	rev	Isochorismatase	entE	biosynthetic-additional
561	GCA_014495765	c3	redox-cofactor	GCA_014495765_03489	group_3187	Core genes	3595226	3596987	fwd	YcaO-like family	NCTC5047_06517	biosynthetic
562	GCA_014495765	c3	redox-cofactor	GCA_014495765_03488	group_3790	Core genes	3594418	3595111	rev	putative protein	BN49_2033	NA
563	GCA_014495765	c2	NRPS	GCA_014495765_02554	group_6258	Core genes	2639742	2640021	rev	PqqA binding protein	pqqD	biosynthetic
564	GCA_014495765	c2	NRPS	GCA_014495765_02547	group_6113	Core genes	2628975	2631153	rev	Catalase-peroxidase	katG	NA
565	GCA_014495765	c1	T1PKS	GCA_014495765_01816	group_1981	Cloud genes	1893758	1894982	fwd	Metal chaperone	yjiA_4	biosynthetic-additional
566	GCA_014495765	c3	redox-cofactor	GCA_014495765_03490	group_5920	Core genes	3597372	3598230	fwd	Formate transporter	focA	NA
567	GCA_014495765	c1	T1PKS	GCA_014495765_01818	group_1983	Cloud genes	1895248	1896898	rev	FeoB-type G domain-containing protein	BN49_3573	NA
568	GCA_014495765	c3	redox-cofactor	GCA_014495765_03487	group_3654	Core genes	3593141	3594230	rev	Phosphoserine aminotransferase	serC	NA
569	GCA_014495765	c1	T1PKS	GCA_014495765_01815	group_1980	Cloud genes	1892618	1892831	fwd	putative protein	NCTC5052_02238	NA
570	GCA_014495765	c3	redox-cofactor	GCA_014495765_03485	group_4597	Core genes	3590926	3591610	rev	Cytidylate kinase	cmk	NA
571	GCA_014495765	c3	redox-cofactor	GCA_014495765_03486	group_4668	Core genes	3591784	3593068	rev	3-phosphoshikimate 1-carboxyvinyltransferase	aroA	NA
572	GCA_014495765	c2	NRPS	GCA_014495765_02558	group_6051	Core genes	2643224	2644217	fwd	AB hydrolase-1 domain-containing protein	BN49_2905	biosynthetic-additional
573	GCA_014495765	c1	T1PKS	GCA_014495765_01821	group_1986	Cloud genes	1899574	1900027	rev	Transcriptional repressor	FZ929_25825	NA
574	GCA_014495765	c2	NRPS	GCA_014495765_02560	group_1010	Core genes	2645040	2646384	fwd	Histidine kinase	envZ_1	regulatory
575	GCA_014495765	c1	T1PKS	GCA_014495765_01814	group_1979	Cloud genes	1891690	1892482	fwd	ABC transporter, permease component	3 SV	transport
576	GCA_014495765	c2	NRPS	GCA_014495765_02559	group_184	Core genes	2644303	2645044	fwd	OmpR family transcriptional regulatory protein	ompR_2	regulatory
577	GCA_014495765	c1	T1PKS	GCA_014495765_01820	group_1985	Cloud genes	1898110	1899493	rev	Cysteine--tRNA ligase	cysS	NA
578	GCA_014495765	c2	NRPS	GCA_014495765_02549	mrdA	Core genes	2632453	2632888	fwd	EamA-like transporter family protein	DD583_15770	NA
579	GCA_014495765	c3	redox-cofactor	GCA_014495765_03483	group_3618	Core genes	3588680	3588968	rev	Integration host factor subunit beta	ihfB	other
580	GCA_014495765	c3	redox-cofactor	GCA_014495765_03482	group_4409	Core genes	3586210	3588475	rev	Putative recombination protein with metallo-hydrolase domain	ycaI	NA
581	GCA_014495765	c2	NRPS	GCA_014495765_02551	group_3429	Core genes	2633572	2636332	fwd	Peptidoglycan D,D-transpeptidase MrdA		NA
582	GCA_014495765	c3	redox-cofactor	GCA_014495765_03491	group_6385	Core genes	3598281	3600564	fwd	Formate C-acetyltransferase	pflB	NA
583	GCA_014495765	c2	NRPS	GCA_014495765_02550	group_837	Core genes	2632897	2633374	fwd	DMT family transporter	AM386_19200	NA
584	GCA_014495765	c2	NRPS	GCA_014495765_02557	group_3897	Core genes	2641961	2642981	rev	Membrane dipeptidase	ETE60_11325	NA
585	GCA_014495765	c2	NRPS	GCA_014495765_02555	group_5262	Core genes	2640023	2640779	rev	Pyrroloquinoline-quinone synthase	pqqC	biosynthetic
586	GCA_014495765	c2	NRPS	GCA_014495765_02556	group_3809	Core genes	2640772	2641699	rev	Coenzyme PQQ synthesis protein B	pqqB	NA
587	GCA_014495765	c2	NRPS	GCA_014495765_02563	group_6561	Core genes	2649095	2650568	rev	Ddc protein	ddc	biosynthetic-additional
588	GCA_014495765	c2	NRPS	GCA_014495765_02548	group_5104	Core genes	2631421	2632354	rev	LysR family transcriptional regulator	dmlR_9	regulatory
589	GCA_014495765	c1	T1PKS	GCA_014495765_01812	group_1215	Cloud genes	1888731	1889994	rev	Integrase	intS_3	other
590	GCA_014495765	c1	T1PKS	GCA_014495765_01813	group_1978	Cloud genes	1890506	1891463	fwd	ABC transporter substrate-binding protein	FZ929_25765	transport
591	GCA_014495765	c2	NRPS	GCA_014495765_02562	group_3545	Core genes	2648008	2648890	rev	NADH dehydrogenase transcriptional regulator	allS_2	regulatory
592	GCA_014495765	c2	NRPS	GCA_014495765_02552	group_6714	Core genes	2636328	2638614	rev	Pyrroloquinoline quinone biosynthesis protein PqqF	pqqF	biosynthetic-additional
593	GCA_014495765	c2	NRPS	GCA_014495765_02561	group_5526	Core genes	2646486	2647677	fwd	Cytochrome c biogenesis protein/redoxin	dipZ	other
594	GCA_014495765	c1	T1PKS	GCA_014495765_01819	group_1984	Cloud genes	1896909	1898040	rev	NAD(P)-binding domain-containing protein	czcO	other
595	GCA_014495765	c2	NRPS	GCA_014495765_02553	group_6147	Core genes	2638613	2639756	rev	PqqA peptide cyclase	moaA	biosynthetic
596	GCA_014495765	c1	T1PKS	GCA_014495765_01817	group_1982	Cloud genes	1895039	1895246	rev	putative protein	NCTC5052_02235	NA
597	GCA_014495765	c3	redox-cofactor	GCA_014495765_03484	group_5085	Core genes	3589119	3590793	rev	30S ribosomal protein S1	rpsA	NA
598	GCA_001644765	c2	NRPS	GCA_001644765_02386	mrdA	Core genes	2426593	2427070	fwd	DMT family transporter	AM386_19200	NA
599	GCA_001644765	c1	T1PKS	GCA_001644765_01675	group_1676	Sell Genes	1723599	1724592	rev	Integrase	DRB03_09130	other
600	GCA_001644765	c2	NRPS	GCA_001644765_02397	group_1010	Core genes	2438737	2440081	fwd	Histidine kinase	envZ_1	regulatory
601	GCA_001644765	c1	T1PKS	GCA_001644765_01676	group_1675	Sell Genes	1724593	1724821	rev	putative protein	B4U21_34740	NA
602	GCA_001644765	c2	NRPS	GCA_001644765_02385	group_188	Soft Core Genes	2426149	2426584	fwd	EamA-like transporter family protein	DD583_15770	NA
603	GCA_001644765	c2	NRPS	GCA_001644765_02396	group_184	Core genes	2438000	2438741	fwd	OmpR family transcriptional regulatory protein	ompR_2	regulatory
604	GCA_001644765	c2	NRPS	GCA_001644765_02392	group_5262	Core genes	2433720	2434476	rev	Pyrroloquinoline-quinone synthase	pqqC	biosynthetic
605	GCA_001644765	c1	T1PKS	GCA_001644765_01669	group_1075	Core genes	1719548	1720490	fwd	L,D-transpeptidase	ldtA	NA
606	GCA_001644765	c2	NRPS	GCA_001644765_02387	group_837	Core genes	2427268	2429179	fwd	Peptidoglycan D,D-transpeptidase MrdA	pbp2	NA
607	GCA_001644765	c1	T1PKS	GCA_001644765_01671	group_4615	Core genes	1721225	1721921	rev	LysR family transcriptional regulator	dmlR_7	regulatory
608	GCA_001644765	c1	T1PKS	GCA_001644765_01679	group_1673	Sell Genes	1726290	1727076	rev	PRTRC system ParB family protein	DRB03_09145	NA
609	GCA_001644765	c2	NRPS	GCA_001644765_02398	group_5526	Core genes	2440183	2441374	fwd	Cytochrome c biogenesis protein/redoxin	dipZ	other
610	GCA_001644765	c2	NRPS	GCA_001644765_02390	group_6147	Core genes	2432310	2433453	rev	PqqA peptide cyclase	moaA	biosynthetic
611	GCA_001644765	c2	NRPS	GCA_001644765_02389	group_6714	Core genes	2430025	2432311	rev	Pyrroloquinoline quinone biosynthesis protein PqqF	pqqF	biosynthetic-additional
612	GCA_001644765	c2	NRPS	GCA_001644765_02391	group_6258	Core genes	2433439	2433718	rev	PqqA binding protein	pqqD	biosynthetic
613	GCA_001644765	c2	NRPS	GCA_001644765_02383	group_6113	Core genes	2422671	2424849	rev	Catalase-peroxidase	katG	NA
614	GCA_001644765	c3	redox-cofactor	GCA_001644765_03279	group_3790	Core genes	3339406	3340099	rev	putative protein	BN49_2033	NA
615	GCA_001644765	c2	NRPS	GCA_001644765_02384	group_5104	Core genes	2425117	2426050	rev	LysR family transcriptional regulator	dmlR_9	regulatory
616	GCA_001644765	c2	NRPS	GCA_001644765_02399	group_3545	Core genes	2441705	2442587	rev	NADH dehydrogenase transcriptional regulator	allS_2	regulatory
617	GCA_001644765	c2	NRPS	GCA_001644765_02400	group_6561	Core genes	2442792	2444265	rev	Ddc protein	ddc	biosynthetic-additional
618	GCA_001644765	c1	T1PKS	GCA_001644765_01680	group_1672	Sell Genes	1727075	1727375	rev	putative protein	NCTC13635_01123	NA
619	GCA_001644765	c1	T1PKS	GCA_001644765_01673	group_1074	Sell Genes	1722506	1723304	rev	DgsA anti-repressor MtfA	mtfA	NA
620	GCA_001644765	c2	NRPS	GCA_001644765_02394	group_3897	Core genes	2435658	2436678	rev	Membrane dipeptidase	ETE60_11325	NA
621	GCA_001644765	c1	T1PKS	GCA_001644765_01665	group_5515	Core genes	1715665	1716928	rev	Integrase	intS_3	other
622	GCA_001644765	c2	NRPS	GCA_001644765_02395	group_6051	Core genes	2436921	2437914	fwd	AB hydrolase-1 domain-containing protein	BN49_2905	biosynthetic-additional
623	GCA_001644765	c1	T1PKS	GCA_001644765_01677	group_1674	Sell Genes	1724860	1725691	rev	putative protein	NCTC5047_02144	NA
624	GCA_001644765	c2	NRPS	GCA_001644765_02393	group_3809	Core genes	2434469	2435396	rev	Coenzyme PQQ synthesis protein B	pqqB	NA
625	GCA_001644765	c3	redox-cofactor	GCA_001644765_03274	group_3618	Core genes	3333668	3333956	rev	Integration host factor subunit beta	ihfB	other
626	GCA_001644765	c3	redox-cofactor	GCA_001644765_03273	group_4409	Core genes	3331198	3333463	rev	Putative recombination protein with metallo-hydrolase domain	ycaI	NA
627	GCA_001644765	c1	T1PKS	GCA_001644765_01667	group_1077	Core genes	1717495	1718413	fwd	Nitrogen assimilation transcriptional regulator	oxyR_5	regulatory
628	GCA_001644765	c3	redox-cofactor	GCA_001644765_03275	group_5085	Core genes	3334107	3335781	rev	30S ribosomal protein S1	rpsA	NA
629	GCA_001644765	c1	T1PKS	GCA_001644765_01670	NA	NA	1720688	1720925	rev	putative protein	AM447_21420	NA
630	GCA_001644765	c3	redox-cofactor	GCA_001644765_03278	group_3654	Core genes	3338129	3339218	rev	Phosphoserine aminotransferase	serC	NA
631	GCA_001644765	c1	T1PKS	GCA_001644765_01668	group_1076	Soft Core Genes	1718519	1719470	fwd	Alkanesulfonate utilization operon LysR-family regulator CbI	cbl_1	regulatory
632	GCA_001644765	c1	T1PKS	GCA_001644765_01678	group_1073	Sell Genes	1726159	1726294	rev	putative protein	SAMEA3515094_00698	NA
633	GCA_001644765	c2	NRPS	GCA_001644765_02388	group_3429	Core genes	2429291	2430029	fwd	GMP synthase [glutamine-hydrolyzing]	guaA_1	NA
634	GCA_001644765	c3	redox-cofactor	GCA_001644765_03276	group_4597	Core genes	3335914	3336598	rev	Cytidylate kinase	cmk	NA
635	GCA_001644765	c3	redox-cofactor	GCA_001644765_03277	group_4668	Core genes	3336772	3338056	rev	3-phosphoshikimate 1-carboxyvinyltransferase	aroA	NA
636	GCA_001908675	c4	thiopeptide	GCA_001908675_03738	group_5242	Core genes	3843410	3844499	fwd	Oxidoreductase	gldA_1	biosynthetic-additional
637	GCA_001908675	c4	thiopeptide	GCA_001908675_03746	group_5409	Core genes	3850094	3850946	rev	Isochorismatase	entE	biosynthetic-additional
638	GCA_001908675	c4	thiopeptide	GCA_001908675_03743	group_5263	Core genes	3846463	3848569	rev	Carbon starvation protein A	cstA	other
639	GCA_001908675	c4	thiopeptide	GCA_001908675_03742	group_3472	Core genes	3846161	3846359	rev	hypothetical protein	HP	hypothetical protein
640	GCA_001908675	c4	thiopeptide	GCA_001908675_03750	group_3250	Core genes	3855044	3856286	rev	Enterobactin transporter EntS	DRB04_18695	transport
641	GCA_001908675	c4	thiopeptide	GCA_001908675_03744	group_5769	Core genes	3848925	3849339	rev	Proofreading thioesterase EntH	entH	biosynthetic-additional
642	GCA_001908675	c4	thiopeptide	GCA_001908675_03753	group_5495	Core genes	3858391	3859186	fwd	Ferric enterobactin transport ATP-binding protein FepC	yusV_1	transport
643	GCA_001908675	c4	thiopeptide	GCA_001908675_03752	group_163	Core genes	3857402	3858395	fwd	Iron-enterobactin transporter permease	fepG	transport
644	GCA_001908675	c4	thiopeptide	GCA_001908675_03751	group_6276	Core genes	3856398	3857406	fwd	Ferric enterobactin transport system permease FepD	fepD	transport
645	GCA_001908675	c4	thiopeptide	GCA_001908675_03754	group_6673	Core genes	3859250	3863132	rev	Enterobactin synthetase component f	4 SV	biosynthetic
646	GCA_001908675	c4	thiopeptide	GCA_001908675_03739	group_5139	Core genes	3844556	3845300	fwd	2,3-dihydro-2,3-dihydroxybenzoate dehydrogenase	fabG_3	biosynthetic-additional
647	GCA_001908675	c4	thiopeptide	GCA_001908675_03747	group_3850	Core genes	3850959	3852567	rev	Isochorismatase	entE	biosynthetic-additional
648	GCA_001908675	c4	thiopeptide	GCA_001908675_03737	group_3412	Core genes	3841744	3843247	rev	Sugar ABC transporter ATP-binding protein	EXT45_05635	transport
649	GCA_001908675	c4	thiopeptide	GCA_001908675_03749	group_4895	Core genes	3853940	3854900	fwd	Ferric enterobactin-binding periplasmic protein FepB	fepB	transport
650	GCA_001908675	c4	thiopeptide	GCA_001908675_03745	group_4539	Core genes	3849339	3850095	rev	EntA protein	entA	biosynthetic-additional
651	GCA_001908675	c4	thiopeptide	GCA_001908675_03740	group_3003	Core genes	3845483	3845786	fwd	Type II toxin-antitoxin system RelE/ParE family toxin	DQG43_18725	NA
652	GCA_001908675	c4	thiopeptide	GCA_001908675_03748	group_6348	Core genes	3852576	3853752	rev	Isochorismate synthase EntC	B4U61_05945	biosynthetic-additional
653	GCA_001908675	c4	thiopeptide	GCA_001908675_03741	group_4477	Core genes	3845760	3846165	fwd	Xre family transcriptional regulator	NCTC8849_01772	NA
654	GCA_002786755	c4	T1PKS	GCA_002786755_03947	group_1835	Sell Genes	4068541	4069567	rev	VirB11	SAMEA3721038_00118	NA
655	GCA_002786755	c3	RiPP-like	GCA_002786755_02039	NA	NA	2111566	2112190	rev	Periplasmic thiol:disulfide interchange protein DsbA	dsbA_2	biosynthetic
656	GCA_002786755	c2	NRPS	GCA_002786755_00659	group_3888	Core genes	679636	681055	fwd	Fucose isomerase	DD581_15080	NA
657	GCA_002786755	c2	NRPS	GCA_002786755_00662	group_5509	Core genes	683487	684381	fwd	Transcriptional regulator	C3F39_07455	regulatory
658	GCA_002786755	c2	NRPS	GCA_002786755_00660	group_2990	Core genes	681069	682569	fwd	Putative carbohydrate kinase	glpK_1	biosynthetic-additional
659	GCA_002786755	c3	RiPP-like	GCA_002786755_02041	NA	NA	2113279	2113549	rev	YihD protein	yihD	NA
660	GCA_002786755	c3	RiPP-like	GCA_002786755_02043	group_3800	Core genes	2114198	2114705	fwd	Molybdopterin-guanine dinucleotide biosynthesis protein MobB	mobB	NA
661	GCA_002786755	c4	T1PKS	GCA_002786755_03951	group_1839	Sell Genes	4072423	4072561	rev	Conjugal transfer protein	SAMEA3649630_00411	NA
662	GCA_002786755	c3	RiPP-like	GCA_002786755_02038	group_3662	Core genes	2110618	2111518	fwd	Acyltransferase	DN589_19810	NA
663	GCA_002786755	c3	RiPP-like	GCA_002786755_02037	group_3739	Core genes	2107429	2110222	rev	DNA polymerase I	polA	NA
664	GCA_002786755	c4	T1PKS	GCA_002786755_03948	group_1836	Sell Genes	4069556	4070807	rev	VirB10	virB10	NA
665	GCA_002786755	c3	RiPP-like	GCA_002786755_02042	NA	NA	2113620	2114202	fwd	Molybdopterin-guanine dinucleotide biosynthesis protein MobA	mobA	NA
666	GCA_002786755	c2	NRPS	GCA_002786755_00664	group_4202	Core genes	685858	686305	fwd	C-lysozyme inhibitor	DN589_03830	NA
667	GCA_002786755	c2	NRPS	GCA_002786755_00661	group_4593	Core genes	682627	683233	rev	Glutathione S-transferase, unnamed subgroup 2	NCTC9601_03502	biosynthetic-additional
668	GCA_002786755	c2	NRPS	GCA_002786755_00663	group_6579	Core genes	684377	685634	rev	Small-conductance mechanosensitive channel	mscM	transport
669	GCA_002786755	c4	T1PKS	GCA_002786755_03950	group_1838	Sell Genes	4071747	4072431	rev	Inner membrane protein VirB8	ptlE	NA
670	GCA_002786755	c4	T1PKS	GCA_002786755_03949	group_1837	Sell Genes	4070842	4071748	rev	P-type conjugative transfer protein VirB9	AM386_29335	NA
671	GCA_002786755	c3	RiPP-like	GCA_002786755_02040	NA	NA	2112217	2113204	rev	YihE protein	rdoA	biosynthetic-additional
672	GCA_005944305	c1	redox-cofactor	GCA_005944305_00269	group_6051	Core genes	269928	271272	rev	Histidine kinase	envZ_1	regulatory
673	GCA_003856595	c4	thiopeptide	GCA_003856595_03789	group_5495	Core genes	3922265	3923060	fwd	Ferric enterobactin transport ATP-binding protein FepC	yusV_1	transport
674	GCA_005944305	c1	redox-cofactor	GCA_005944305_00270	group_3897	Core genes	271268	272009	rev	OmpR family transcriptional regulatory protein	ompR_2	regulatory
675	GCA_003856595	c5	NRPS	GCA_003856595_05161	NA	NA	5369089	5370076	rev	YihE protein	rdoA	biosynthetic-additional
676	GCA_003856595	c4	thiopeptide	GCA_003856595_03787	group_6276	Core genes	3920272	3921280	fwd	Ferric enterobactin transport system permease FepD	fepD	transport
677	GCA_005944305	c1	redox-cofactor	GCA_005944305_00273	group_6258	Core genes	274613	275540	fwd	Coenzyme PQQ synthesis protein B	pqqB	NA
678	GCA_005944305	c1	redox-cofactor	GCA_005944305_00274	group_6147	Core genes	275533	276289	fwd	Pyrroloquinoline-quinone synthase	pqqC	biosynthetic
679	GCA_003856595	c4	thiopeptide	GCA_003856595_03805	group_6579	Core genes	3943139	3943745	rev	Glutathione S-transferase, unnamed subgroup 2	NCTC9601_03502	biosynthetic-additional
680	GCA_003856595	c4	thiopeptide	GCA_003856595_03791	group_4770	Core genes	3927016	3927220	rev	Cytoplasmic protein YbdZ	mbtH	biosynthetic-additional
681	GCA_003856595	c5	NRPS	GCA_003856595_05162	group_3800	Core genes	5370151	5370421	rev	YihD protein	yihD	NA
682	GCA_003856595	c4	thiopeptide	GCA_003856595_03796	group_5415	Core genes	3932736	3933348	fwd	Lipoprotein	WP4S18C04_36900	NA
683	GCA_003856595	c4	thiopeptide	GCA_003856595_03808	group_3736	Core genes	3946370	3946817	fwd	C-lysozyme inhibitor	DN589_03830	NA
684	GCA_003856595	c5	NRPS	GCA_003856595_05158	NA	NA	5364301	5367094	rev	DNA polymerase I	polA	NA
685	GCA_003856595	c5	NRPS	GCA_003856595_05159	NA	NA	5367490	5368390	fwd	Acyltransferase	DN589_19810	NA
686	GCA_003856595	c4	thiopeptide	GCA_003856595_03802	group_2990	Core genes	3939163	3940114	fwd	hypothetical protein	HP	biosynthetic-additional
687	GCA_003856595	c4	thiopeptide	GCA_003856595_03799	group_3150	Core genes	3936119	3937088	fwd	Putative transposase, YhgA-like protein	SAMEA3721038_05105	NA
688	GCA_003856595	c4	thiopeptide	GCA_003856595_03801	group_3888	Core genes	3938340	3939171	fwd	Putative transketolase	tkt	biosynthetic-additional
689	GCA_003856595	c4	thiopeptide	GCA_003856595_03807	group_3234	Core genes	3944889	3946146	rev	Small-conductance mechanosensitive channel	mscM	transport
690	GCA_003856595	c4	thiopeptide	GCA_003856595_03800	group_3376	Core genes	3937077	3938028	rev	DNA-binding transcriptional regulator	deoR_2	NA
691	GCA_003856595	c4	thiopeptide	GCA_003856595_03798	group_5683	Core genes	3934875	3935964	fwd	ABC transporter permease	rbsC_4	transport
692	GCA_003856595	c4	thiopeptide	GCA_003856595_03793	group_4093	Core genes	3928715	3930944	fwd	TonB-dependent receptor	fepA_3	transport
693	GCA_003856595	c4	thiopeptide	GCA_003856595_03797	group_5084	Core genes	3933347	3934874	fwd	Putative ABC transporter	araG_1	transport
694	GCA_005944305	c1	redox-cofactor	GCA_005944305_00271	group_3809	Core genes	272095	273088	rev	AB hydrolase-1 domain-containing protein	BN49_2905	biosynthetic-additional
695	GCA_003856595	c4	thiopeptide	GCA_003856595_03788	group_163	Core genes	3921276	3922269	fwd	Iron-enterobactin transporter permease	fepG	transport
696	GCA_003856595	c4	thiopeptide	GCA_003856595_03795	group_4426	Core genes	3931787	3932729	fwd	D-ribose ABC transporter substrate-binding protein	rbsB_1	transport
697	GCA_003856595	c5	NRPS	GCA_003856595_05160	NA	NA	5368438	5369062	rev	Periplasmic thiol:disulfide interchange protein DsbA	dsbA_2	biosynthetic
698	GCA_003856595	c5	NRPS	GCA_003856595_05163	group_4232	Core genes	5370492	5371074	fwd	Molybdopterin-guanine dinucleotide biosynthesis protein MobA	mobA	NA
699	GCA_003856595	c4	thiopeptide	GCA_003856595_03790	group_6673	Core genes	3923124	3927006	rev	Enterobactin synthetase component f	4 SV	biosynthetic
700	GCA_005944305	c1	redox-cofactor	GCA_005944305_00267	group_1010	Core genes	267422	268304	fwd	NADH dehydrogenase transcriptional regulator	allS_2	regulatory
701	GCA_003856595	c4	thiopeptide	GCA_003856595_03794	group_4348	Core genes	3931010	3931670	fwd	4'-phosphopantetheinyl transferase EntD	entD	biosynthetic-additional
702	GCA_005944305	c1	redox-cofactor	GCA_005944305_00266	group_5526	Core genes	265744	267217	fwd	Ddc protein	ddc	biosynthetic-additional
703	GCA_003856595	c4	thiopeptide	GCA_003856595_03806	group_4202	Core genes	3943999	3944893	fwd	Transcriptional regulator	C3F39_07455	regulatory
704	GCA_003856595	c4	thiopeptide	GCA_003856595_03803	group_4593	Core genes	3940148	3941567	fwd	Fucose isomerase	DD581_15080	NA
705	GCA_003856595	c5	NRPS	GCA_003856595_05164	group_3027	Core genes	5371070	5371577	fwd	Molybdopterin-guanine dinucleotide biosynthesis protein MobB	mobB	NA
706	GCA_003856595	c4	thiopeptide	GCA_003856595_03804	group_5509	Core genes	3941581	3943081	fwd	Putative carbohydrate kinase	glpK_1	biosynthetic-additional
707	GCA_005944305	c1	redox-cofactor	GCA_005944305_00272	group_5262	Core genes	273331	274351	fwd	Membrane dipeptidase	ETE60_11325	NA
708	GCA_005944305	c1	redox-cofactor	GCA_005944305_00268	group_184	Core genes	268635	269826	rev	Cytochrome c biogenesis protein/redoxin	dipZ	other
709	GCA_003856595	c4	thiopeptide	GCA_003856595_03792	group_5534	Core genes	3927247	3928456	rev	Enterobactin esterase	fes	biosynthetic-additional
710	GCA_014495765	c3	redox-cofactor	GCA_014495765_03493	group_6400	Soft Core Genes	3601658	3602807	rev	putative MFS-type transporter	EXT45_10410	transport
711	GCA_014495765	c3	redox-cofactor	GCA_014495765_03492	group_933	Core genes	3600755	3601496	fwd	Pyruvate formate-lyase-activating enzyme	pflA_2	biosynthetic
712	GCA_014495765	c3	redox-cofactor	GCA_014495765_03496	group_6334	Core genes	3604574	3607013	rev	Dimethylsulfoxide reductase subunit A	DN589_07170	biosynthetic-additional
713	GCA_014495765	c3	redox-cofactor	GCA_014495765_03499	group_4391	Core genes	3608596	3609940	rev	Replication-associated recombination protein A	rarA	NA
714	GCA_014495765	c3	redox-cofactor	GCA_014495765_03498	group_3416	Core genes	3607213	3608506	rev	Serine--tRNA ligase	serS	NA
715	GCA_014495765	c3	redox-cofactor	GCA_014495765_03494	group_932	Core genes	3603081	3603945	rev	DmsC protein	dmsC	NA
716	GCA_014495765	c3	redox-cofactor	GCA_014495765_03495	NA	NA	3603946	3604564	rev	Anaerobic dimethyl sulfoxide reductase subunit B	dmsB_1	NA
717	GCA_001644765	c4	thiopeptide	GCA_001644765_03629	group_5084	Core genes	3704699	3706226	fwd	Putative ABC transporter	araG_1	transport
718	GCA_001644765	c4	thiopeptide	GCA_001644765_03628	group_5415	Core genes	3704088	3704700	fwd	Lipoprotein	WP4S18C04_36900	NA
719	GCA_001644765	c4	thiopeptide	GCA_001644765_03610	group_3472	Core genes	3681387	3681585	rev	hypothetical protein	HP	hypothetical protein
720	GCA_001644765	c3	redox-cofactor	GCA_001644765_03289	group_3416	Core genes	3352201	3353494	rev	Serine--tRNA ligase	serS	NA
721	GCA_001644765	c3	redox-cofactor	GCA_001644765_03283	group_933	Core genes	3345743	3346484	fwd	Pyruvate formate-lyase-activating enzyme	pflA_2	biosynthetic
722	GCA_001644765	c4	thiopeptide	GCA_001644765_03630	group_5683	Core genes	3706227	3707316	fwd	ABC transporter permease	rbsC_4	transport
723	GCA_001644765	c3	redox-cofactor	GCA_001644765_03285	group_932	Core genes	3348069	3348933	rev	DmsC protein	dmsC	NA
724	GCA_001644765	c4	thiopeptide	GCA_001644765_03627	group_4426	Core genes	3703139	3704081	fwd	D-ribose ABC transporter substrate-binding protein	rbsB_1	transport
725	GCA_001644765	c3	redox-cofactor	GCA_001644765_03282	group_6385	Core genes	3343269	3345552	fwd	Formate C-acetyltransferase	pflB	NA
726	GCA_001644765	c4	thiopeptide	GCA_001644765_03625	group_4093	Core genes	3700067	3702296	fwd	TonB-dependent receptor	fepA_3	transport
727	GCA_001644765	c4	thiopeptide	GCA_001644765_03626	group_4348	Core genes	3702362	3703022	fwd	4'-phosphopantetheinyl transferase EntD	entD	biosynthetic-additional
728	GCA_001644765	c4	thiopeptide	GCA_001644765_03614	group_5409	Core genes	3685320	3686172	rev	Isochorismatase	entE	biosynthetic-additional
729	GCA_001644765	c3	redox-cofactor	GCA_001644765_03287	group_6334	Core genes	3349562	3352001	rev	Dimethylsulfoxide reductase subunit A	DN589_07170	biosynthetic-additional
730	GCA_001644765	c4	thiopeptide	GCA_001644765_03618	group_3250	Core genes	3690270	3691512	rev	Enterobactin transporter EntS	DRB04_18695	transport
731	GCA_001644765	c3	redox-cofactor	GCA_001644765_03281	group_5920	Core genes	3342360	3343218	fwd	Formate transporter	focA	NA
732	GCA_001644765	c4	thiopeptide	GCA_001644765_03617	group_4895	Core genes	3689166	3690126	fwd	Ferric enterobactin-binding periplasmic protein FepB	fepB	transport
733	GCA_001644765	c3	redox-cofactor	GCA_001644765_03286	NA	NA	3348934	3349552	rev	Anaerobic dimethyl sulfoxide reductase subunit B	dmsB_1	NA
734	GCA_001644765	c4	thiopeptide	GCA_001644765_03603	group_363	Core genes	3674890	3675955	rev	Sugar ABC transporter	NCTC13443_02428	transport
735	GCA_001644765	c4	thiopeptide	GCA_001644765_03624	group_5534	Core genes	3698599	3699808	rev	Enterobactin esterase	fes	biosynthetic-additional
736	GCA_001644765	c4	thiopeptide	GCA_001644765_03623	group_4770	Core genes	3698368	3698572	rev	Cytoplasmic protein YbdZ	mbtH	biosynthetic-additional
737	GCA_001644765	c4	thiopeptide	GCA_001644765_03605	group_3412	Core genes	3676970	3678473	rev	Sugar ABC transporter ATP-binding protein	EXT45_05635	transport
738	GCA_001644765	c4	thiopeptide	GCA_001644765_03631	group_3150	Core genes	3707471	3708440	fwd	Putative transposase, YhgA-like protein	SAMEA3721038_05105	NA
739	GCA_001644765	c4	thiopeptide	GCA_001644765_03604	group_4935	Core genes	3675975	3676974	rev	ABC transporter permease	EXT45_05640	transport
740	GCA_001644765	c4	thiopeptide	GCA_001644765_03613	group_4539	Core genes	3684565	3685321	rev	EntA protein	entA	biosynthetic-additional
741	GCA_001644765	c4	thiopeptide	GCA_001644765_03611	group_5263	Core genes	3681689	3683795	rev	Carbon starvation protein A	cstA	other
742	GCA_001644765	c4	thiopeptide	GCA_001644765_03612	group_5769	Core genes	3684151	3684565	rev	Proofreading thioesterase EntH	entH	biosynthetic-additional
743	GCA_001644765	c4	thiopeptide	GCA_001644765_03622	group_6673	Core genes	3694476	3698358	rev	Enterobactin synthetase component f	4 SV	biosynthetic
744	GCA_001644765	c3	redox-cofactor	GCA_001644765_03291	group_4863	Core genes	3354936	3355548	rev	Outer-membrane lipoprotein carrier protein	lolA	NA
745	GCA_001644765	c4	thiopeptide	GCA_001644765_03608	group_3003	Core genes	3680709	3681012	fwd	Type II toxin-antitoxin system RelE/ParE family toxin	DQG43_18725	NA
746	GCA_001644765	c3	redox-cofactor	GCA_001644765_03280	group_3187	Core genes	3340214	3341975	fwd	YcaO-like family	NCTC5047_06517	biosynthetic
747	GCA_001644765	c4	thiopeptide	GCA_001644765_03606	group_5242	Core genes	3678636	3679725	fwd	Oxidoreductase	gldA_1	biosynthetic-additional
748	GCA_001644765	c4	thiopeptide	GCA_001644765_03615	group_3850	Core genes	3686185	3687793	rev	Isochorismatase	entE	biosynthetic-additional
749	GCA_001644765	c4	thiopeptide	GCA_001644765_03607	group_5139	Core genes	3679782	3680526	fwd	2,3-dihydro-2,3-dihydroxybenzoate dehydrogenase	fabG_3	biosynthetic-additional
750	GCA_001644765	c3	redox-cofactor	GCA_001644765_03284	group_6400	Soft Core Genes	3346646	3347795	rev	putative MFS-type transporter	EXT45_10410	transport
751	GCA_001644765	c3	redox-cofactor	GCA_001644765_03290	group_4391	Core genes	3353584	3354928	rev	Replication-associated recombination protein A	rarA	NA
752	GCA_001644765	c4	thiopeptide	GCA_001644765_03616	group_6348	Core genes	3687802	3688978	rev	Isochorismate synthase EntC	B4U61_05945	biosynthetic-additional
753	GCA_001644765	c4	thiopeptide	GCA_001644765_03620	group_163	Core genes	3692628	3693621	fwd	Iron-enterobactin transporter permease	fepG	transport
754	GCA_001644765	c4	thiopeptide	GCA_001644765_03621	group_5495	Core genes	3693617	3694412	fwd	Ferric enterobactin transport ATP-binding protein FepC	yusV_1	transport
755	GCA_001644765	c4	thiopeptide	GCA_001644765_03609	group_4477	Core genes	3680986	3681391	fwd	Xre family transcriptional regulator	NCTC8849_01772	NA
756	GCA_001644765	c4	thiopeptide	GCA_001644765_03619	group_6276	Core genes	3691624	3692632	fwd	Ferric enterobactin transport system permease FepD	fepD	transport
757	GCA_001908675	c4	thiopeptide	GCA_001908675_03756	group_5534	Core genes	3863373	3864582	rev	Enterobactin esterase	fes	biosynthetic-additional
758	GCA_001908675	c4	thiopeptide	GCA_001908675_03764	group_3376	Core genes	3873203	3874154	rev	DNA-binding transcriptional regulator	deoR_2	NA
759	GCA_001908675	c4	thiopeptide	GCA_001908675_03761	group_5084	Core genes	3869473	3871000	fwd	Putative ABC transporter	araG_1	transport
760	GCA_001908675	c4	thiopeptide	GCA_001908675_03760	group_5415	Core genes	3868862	3869474	fwd	Lipoprotein	WP4S18C04_36900	NA
761	GCA_001908675	c4	thiopeptide	GCA_001908675_03768	group_5509	Core genes	3877707	3879207	fwd	Putative carbohydrate kinase	glpK_1	biosynthetic-additional
762	GCA_001908675	c4	thiopeptide	GCA_001908675_03762	group_5683	Core genes	3871001	3872090	fwd	ABC transporter permease	rbsC_4	transport
763	GCA_001908675	c4	thiopeptide	GCA_001908675_03771	group_3234	Core genes	3881015	3882272	rev	Small-conductance mechanosensitive channel	mscM	transport
764	GCA_001908675	c4	thiopeptide	GCA_001908675_03770	group_4202	Core genes	3880125	3881019	fwd	Transcriptional regulator	C3F39_07455	regulatory
765	GCA_001908675	c4	thiopeptide	GCA_001908675_03769	group_6579	Core genes	3879265	3879871	rev	Glutathione S-transferase, unnamed subgroup 2	NCTC9601_03502	biosynthetic-additional
766	GCA_001908675	c4	thiopeptide	GCA_001908675_03772	group_3736	Core genes	3882496	3882943	fwd	C-lysozyme inhibitor	DN589_03830	NA
767	GCA_001908675	c4	thiopeptide	GCA_001908675_03757	group_4093	Core genes	3864841	3867070	fwd	TonB-dependent receptor	fepA_3	transport
768	GCA_001908675	c4	thiopeptide	GCA_001908675_03765	group_3888	Core genes	3874466	3875297	fwd	Putative transketolase	tkt	biosynthetic-additional
769	GCA_001908675	c4	thiopeptide	GCA_001908675_03755	group_4770	Core genes	3863142	3863346	rev	Cytoplasmic protein YbdZ	mbtH	biosynthetic-additional
770	GCA_001908675	c4	thiopeptide	GCA_001908675_03767	group_4593	Core genes	3876274	3877693	fwd	Fucose isomerase	DD581_15080	NA
771	GCA_001908675	c4	thiopeptide	GCA_001908675_03763	group_3150	Core genes	3872245	3873214	fwd	Putative transposase, YhgA-like protein	SAMEA3721038_05105	NA
772	GCA_001908675	c4	thiopeptide	GCA_001908675_03758	group_4348	Core genes	3867136	3867796	fwd	4'-phosphopantetheinyl transferase EntD	entD	biosynthetic-additional
773	GCA_001908675	c4	thiopeptide	GCA_001908675_03766	group_2990	Core genes	3875289	3876240	fwd	hypothetical protein	HP	biosynthetic-additional
774	GCA_001908675	c4	thiopeptide	GCA_001908675_03759	group_4426	Core genes	3867913	3868855	fwd	D-ribose ABC transporter substrate-binding protein	rbsB_1	transport
775	GCA_002786755	c4	T1PKS	GCA_002786755_03965	group_1848	Sell Genes	4086528	4087332	rev	Thioesterase	srfAD	biosynthetic-additional
776	GCA_002786755	c4	T1PKS	GCA_002786755_03960	group_791	Sell Genes	4080469	4080652	rev	putative protein	FZ929_25620	NA
777	GCA_002786755	c4	T1PKS	GCA_002786755_03952	group_1840	Sell Genes	4072652	4073726	rev	VirB6 protein	virB6	NA
778	GCA_002786755	c4	T1PKS	GCA_002786755_03955	group_1193	Sell Genes	4074704	4077443	rev	ATPase	ptlC	NA
779	GCA_002786755	c4	T1PKS	GCA_002786755_03953	group_1841	Sell Genes	4073729	4073972	rev	EexN family lipoprotein	BANRA_00652	NA
780	GCA_002786755	c4	T1PKS	GCA_002786755_03962	group_1845	Sell Genes	4080998	4081925	rev	putative protein	DM059_34435	NA
781	GCA_002786755	c4	T1PKS	GCA_002786755_03964	group_1847	Sell Genes	4084947	4086525	rev	Iron aquisition 2,3-dihydroxybenzoate-AMP ligase	dhbE	biosynthetic-additional
782	GCA_002786755	c4	T1PKS	GCA_002786755_03969	group_5515	Core genes	4101318	4104111	rev	Irp2	mbtB_11	biosynthetic
783	GCA_002786755	c4	T1PKS	GCA_002786755_03959	group_140	Sell Genes	4079903	4080485	rev	hypothetical protein	HP	hypothetical protein
784	GCA_002786755	c4	T1PKS	GCA_002786755_03958	group_1844	Sell Genes	4078531	4078765	rev	putative protein	AM386_29290	NA
785	GCA_002786755	c4	T1PKS	GCA_002786755_03966	group_1849	Sell Genes	4087328	4088429	rev	Thiazolinyl-S-HMWP1 reductase	ybtU	other
786	GCA_002786755	c4	T1PKS	GCA_002786755_03963	group_1846	Sell Genes	4082795	4084817	rev	FyuA protein	fyuA	transport
787	GCA_002786755	c4	T1PKS	GCA_002786755_03957	group_1843	Sell Genes	4077748	4078459	rev	Type IV secretion system protein virB1	4 SV	NA
788	GCA_002786755	c4	T1PKS	GCA_002786755_03954	group_1192	Sell Genes	4073979	4074687	rev	Type IV secretion system VirB5 component	virB5	NA
789	GCA_002786755	c4	T1PKS	GCA_002786755_03956	group_1842	Sell Genes	4077455	4077749	rev	TrbC/VirB2 family protein	virB2	NA
790	GCA_002786755	c4	T1PKS	GCA_002786755_03968	NA	NA	4098004	4101322	rev	Anguibactin system regulator	angR_1	biosynthetic
791	GCA_002786755	c4	T1PKS	GCA_002786755_03967	group_793	Sell Genes	4088425	4097917	rev	Irp1	ppsE	biosynthetic
792	GCA_002786755	c4	T1PKS	GCA_002786755_03961	group_792	Cloud genes	4080673	4080859	rev	AlpA family phage regulatory protein	alpA2	NA
793	GCA_005944305	c2	NRPS	GCA_005944305_00959	group_1839	Sell Genes	976494	977076	fwd	hypothetical protein	HP	hypothetical protein
794	GCA_005944305	c1	redox-cofactor	GCA_005944305_00277	group_837	Core genes	277698	279984	fwd	Pyrroloquinoline quinone biosynthesis protein PqqF	pqqF	biosynthetic-additional
795	GCA_005944305	c2	NRPS	GCA_005944305_00960	group_1838	Sell Genes	978214	978448	fwd	putative protein	AM386_29290	NA
796	GCA_005944305	c2	NRPS	GCA_005944305_00952	group_140	Sell Genes	964354	968554	fwd	Irp1	ppsE	biosynthetic-additional
797	GCA_005944305	c1	redox-cofactor	GCA_005944305_00275	group_6714	Core genes	276291	276570	fwd	PqqA binding protein	pqqD	biosynthetic
798	GCA_005944305	c2	NRPS	GCA_005944305_00963	group_1835	Sell Genes	979536	982275	fwd	ATPase	ptlC	NA
799	GCA_005944305	c2	NRPS	GCA_005944305_00964	group_1878	Cloud genes	982293	983007	fwd	Type IV secretion system VirB5 component	virB5	NA
800	GCA_005944305	c2	NRPS	GCA_005944305_00945	group_1849	Sell Genes	945355	946660	rev	Salicylate synthetase	mbtI	biosynthetic-additional
801	GCA_005944305	c1	redox-cofactor	GCA_005944305_00279	group_188	Soft Core Genes	280830	282741	rev	Peptidoglycan D,D-transpeptidase MrdA	pbp2	NA
802	GCA_005944305	c2	NRPS	GCA_005944305_00953	group_1844	Sell Genes	968550	969651	fwd	Thiazolinyl-S-HMWP1 reductase	ybtU	other
803	GCA_005944305	c2	NRPS	GCA_005944305_00934	group_4751	Core genes	933076	934711	rev	Na+/H+ antiporter	nhaK_2	NA
804	GCA_005944305	c2	NRPS	GCA_005944305_00948	group_1846	Sell Genes	949749	951462	rev	Putative inner membrane ABC-transporter	ybtP_3	transport
805	GCA_005944305	c2	NRPS	GCA_005944305_00949	group_1845	Sell Genes	951718	952678	fwd	Iron aquisition regulator (YbtA,AraC-like,required for transcription of FyuA/psn,Irp2)	soxS_3	regulatory
806	GCA_005944305	c2	NRPS	GCA_005944305_00950	group_792	Cloud genes	952868	958976	fwd	Yersiniabactin non-ribosomal peptide synthetase HMWP2	irp2	biosynthetic
807	GCA_005944305	c2	NRPS	GCA_005944305_00940	group_6133	Core genes	940213	941668	fwd	AMP nucleosidase	amn	NA
808	GCA_005944305	c2	NRPS	GCA_005944305_00937	group_6404	Core genes	937100	938033	fwd	Nucleoside recognition family protein	B4U21_18515	NA
809	GCA_005944305	c2	NRPS	GCA_005944305_00939	group_6743	Core genes	939838	940084	fwd	Histidine kinase	pmrD	NA
810	GCA_005944305	c2	NRPS	GCA_005944305_00947	group_1847	Sell Genes	947960	949763	rev	Putative ABC transporter protein	ybtQ	transport
811	GCA_005944305	c2	NRPS	GCA_005944305_00938	group_6720	Core genes	937943	939566	rev	Membrane protein	NCTC5053_01811	biosynthetic-additional
812	GCA_005944305	c2	NRPS	GCA_005944305_00936	group_6774	Core genes	936003	936981	fwd	Quinone oxidoreductase	yhdH	biosynthetic-additional
813	GCA_005944305	c1	redox-cofactor	GCA_005944305_00281	group_6113	Core genes	283425	283860	rev	EamA-like transporter family protein	DD583_15770	NA
814	GCA_005944305	c2	NRPS	GCA_005944305_00935	group_6783	Core genes	935302	936007	fwd	HTH tetR-type domain-containing protein	BN49_3638	regulatory
815	GCA_005944305	c2	NRPS	GCA_005944305_00961	group_1837	Sell Genes	978520	979231	fwd	Type IV secretion system protein virB1	4 SV	NA
816	GCA_005944305	c1	redox-cofactor	GCA_005944305_00276	group_3429	Core genes	276556	277699	fwd	PqqA peptide cyclase	moaA	biosynthetic
817	GCA_005944305	c1	redox-cofactor	GCA_005944305_00283	group_6323	Core genes	285160	287338	fwd	Catalase-peroxidase	katG	NA
818	GCA_005944305	c2	NRPS	GCA_005944305_00951	group_141	Cloud genes	959063	964355	fwd	Irp1	ppsE	biosynthetic
819	GCA_005944305	c2	NRPS	GCA_005944305_00954	group_1843	Sell Genes	969647	970451	fwd	Thioesterase	srfAD	biosynthetic-additional
820	GCA_005944305	c1	redox-cofactor	GCA_005944305_00278	mrdA	Core genes	279980	280718	rev	GMP synthase [glutamine-hydrolyzing]	guaA_1	NA
821	GCA_005944305	c2	NRPS	GCA_005944305_00957	group_1192	Sell Genes	975054	975981	fwd	putative protein	DM059_34435	NA
822	GCA_005944305	c1	redox-cofactor	GCA_005944305_00282	group_4958	Core genes	283959	284892	fwd	LysR family transcriptional regulator	dmlR_9	regulatory
823	GCA_005944305	c2	NRPS	GCA_005944305_00956	group_1193	Sell Genes	972162	974184	fwd	FyuA protein	fyuA	transport
824	GCA_005944305	c2	NRPS	GCA_005944305_00946	group_1848	Sell Genes	946687	947968	rev	Putative cytoplasmic transmembrane protein	ybtX	transport
825	GCA_005944305	c2	NRPS	GCA_005944305_00942	group_109	Soft Core Genes	942033	943470	rev	FMN/FAD transporter	DN589_23425	transport
826	GCA_005944305	c2	NRPS	GCA_005944305_00955	group_1842	Sell Genes	970454	972032	fwd	Iron aquisition 2,3-dihydroxybenzoate-AMP ligase	dhbE	biosynthetic-additional
827	GCA_005944305	c2	NRPS	GCA_005944305_00944	group_793	Sell Genes	943899	945162	fwd	Integrase	intS_3	other
828	GCA_005944305	c2	NRPS	GCA_005944305_00962	group_1836	Sell Genes	979230	979524	fwd	TrbC/VirB2 family protein	virB2	NA
829	GCA_005944305	c2	NRPS	GCA_005944305_00958	group_1841	Sell Genes	976120	976306	fwd	AlpA family phage regulatory protein	alpA2	NA
830	GCA_005944305	c1	redox-cofactor	GCA_005944305_00280	group_5104	Core genes	282939	283416	rev	DMT family transporter	AM386_19200	NA
831	GCA_014495765	c4	thiopeptide	GCA_014495765_03812	group_363	Core genes	3929902	3930967	rev	Sugar ABC transporter	NCTC13443_02428	transport
832	GCA_014495765	c3	redox-cofactor	GCA_014495765_03500	group_4863	Core genes	3609948	3610560	rev	Outer-membrane lipoprotein carrier protein	lolA	NA
833	GCA_014495765	c4	thiopeptide	GCA_014495765_03815	group_5242	Core genes	3933648	3934737	fwd	Oxidoreductase	gldA_1	biosynthetic-additional
834	GCA_014495765	c4	thiopeptide	GCA_014495765_03817	group_3003	Core genes	3935721	3936024	fwd	Type II toxin-antitoxin system RelE/ParE family toxin	DQG43_18725	NA
835	GCA_014495765	c4	thiopeptide	GCA_014495765_03816	group_5139	Core genes	3934794	3935538	fwd	2,3-dihydro-2,3-dihydroxybenzoate dehydrogenase	fabG_3	biosynthetic-additional
836	GCA_014495765	c4	thiopeptide	GCA_014495765_03813	group_4935	Core genes	3930987	3931986	rev	ABC transporter permease	EXT45_05640	transport
837	GCA_014495765	c4	thiopeptide	GCA_014495765_03814	group_3412	Core genes	3931982	3933485	rev	Sugar ABC transporter ATP-binding protein	EXT45_05635	transport
838	GCA_001644765	c4	thiopeptide	GCA_001644765_03636	group_5509	Core genes	3712933	3714433	fwd	Putative carbohydrate kinase	glpK_1	biosynthetic-additional
839	GCA_001648215	c2	NRPS	GCA_001648215_01384	group_6673	Core genes	1463795	1464884	rev	ABC transporter permease	rbsC_4	transport
840	GCA_001644765	c4	thiopeptide	GCA_001644765_03634	group_2990	Core genes	3710515	3711466	fwd	hypothetical protein	HP	biosynthetic-additional
841	GCA_001648215	c2	NRPS	GCA_001648215_01382	group_5534	Core genes	1461731	1462682	fwd	DNA-binding transcriptional regulator	deoR_2	NA
842	GCA_001648215	c2	NRPS	GCA_001648215_01383	group_4770	Core genes	1462671	1463640	rev	Putative transposase, YhgA-like protein	SAMEA3721038_05105	NA
843	GCA_001648215	c1	RiPP-like	GCA_001648215_00024	group_5388	Core genes	23965	24589	fwd	Periplasmic thiol:disulfide interchange protein DsbA	dsbA_2	biosynthetic
844	GCA_001644765	c4	thiopeptide	GCA_001644765_03638	group_4202	Core genes	3715351	3716245	fwd	Transcriptional regulator	C3F39_07455	regulatory
845	GCA_001648215	c2	NRPS	GCA_001648215_01375	group_3150	Core genes	1453613	1454870	fwd	Small-conductance mechanosensitive channel	mscM	transport
846	GCA_001644765	c4	thiopeptide	GCA_001644765_03633	group_3888	Core genes	3709692	3710523	fwd	Putative transketolase	tkt	biosynthetic-additional
847	GCA_001648215	c2	NRPS	GCA_001648215_01374	group_3376	Core genes	1452942	1453389	rev	C-lysozyme inhibitor	DN589_03830	NA
848	GCA_001644765	c4	thiopeptide	GCA_001644765_03637	group_6579	Core genes	3714491	3715097	rev	Glutathione S-transferase, unnamed subgroup 2	NCTC9601_03502	biosynthetic-additional
849	GCA_001644765	c5	NRPS	GCA_001644765_05059	NA	NA	5175045	5177838	rev	DNA polymerase I	polA	NA
850	GCA_001648215	c2	NRPS	GCA_001648215_01381	group_4093	Core genes	1460588	1461419	rev	Putative transketolase	tkt	biosynthetic-additional
851	GCA_001648215	c2	NRPS	GCA_001648215_01380	group_4348	Core genes	1459645	1460596	rev	hypothetical protein	HP	biosynthetic-additional
852	GCA_001644765	c5	NRPS	GCA_001644765_05061	NA	NA	5179182	5179806	rev	Periplasmic thiol:disulfide interchange protein DsbA	dsbA_2	biosynthetic
853	GCA_001644765	c5	NRPS	GCA_001644765_05062	NA	NA	5179833	5180820	rev	YihE protein	rdoA	biosynthetic-additional
854	GCA_001648215	c2	NRPS	GCA_001648215_01385	group_5495	Core genes	1464885	1466412	rev	Putative ABC transporter	araG_1	transport
855	GCA_001644765	c5	NRPS	GCA_001644765_05060	NA	NA	5178234	5179134	fwd	Acyltransferase	DN589_19810	NA
856	GCA_001648215	c1	RiPP-like	GCA_001648215_00023	group_5706	Core genes	22951	23938	fwd	YihE protein	rdoA	biosynthetic-additional
857	GCA_001648215	c1	RiPP-like	GCA_001648215_00021	group_5334	Core genes	21953	22535	rev	Molybdopterin-guanine dinucleotide biosynthesis protein MobA	mobA	NA
858	GCA_001648215	c1	RiPP-like	GCA_001648215_00022	group_6309	Core genes	22606	22876	fwd	YihD protein	yihD	NA
859	GCA_001648215	c2	NRPS	GCA_001648215_01379	group_4426	Core genes	1458192	1459611	rev	Fucose isomerase	DD581_15080	NA
860	GCA_001644765	c4	thiopeptide	GCA_001644765_03640	group_3736	Core genes	3717722	3718169	fwd	C-lysozyme inhibitor	DN589_03830	NA
861	GCA_001644765	c5	NRPS	GCA_001644765_05065	group_3027	Core genes	5181814	5182321	fwd	Molybdopterin-guanine dinucleotide biosynthesis protein MobB	mobB	NA
862	GCA_001644765	c4	thiopeptide	GCA_001644765_03632	group_3376	Core genes	3708429	3709380	rev	DNA-binding transcriptional regulator	deoR_2	NA
863	GCA_001644765	c5	NRPS	GCA_001644765_05063	group_3800	Core genes	5180895	5181165	rev	YihD protein	yihD	NA
864	GCA_001648215	c1	RiPP-like	GCA_001648215_00025	group_6178	Core genes	24637	25537	rev	Acyltransferase	DN589_19810	NA
865	GCA_001644765	c5	NRPS	GCA_001644765_05064	group_4232	Core genes	5181236	5181818	fwd	Molybdopterin-guanine dinucleotide biosynthesis protein MobA	mobA	NA
866	GCA_001644765	c4	thiopeptide	GCA_001644765_03635	group_4593	Core genes	3711500	3712919	fwd	Fucose isomerase	DD581_15080	NA
867	GCA_001644765	c4	thiopeptide	GCA_001644765_03639	group_3234	Core genes	3716241	3717498	rev	Small-conductance mechanosensitive channel	mscM	transport
868	GCA_001648215	c1	RiPP-like	GCA_001648215_00026	NA	NA	25933	28726	fwd	DNA polymerase I	polA	NA
869	GCA_001648215	c2	NRPS	GCA_001648215_01377	group_5084	Core genes	1456014	1456620	fwd	Glutathione S-transferase, unnamed subgroup 2	NCTC9601_03502	biosynthetic-additional
870	GCA_001648215	c2	NRPS	GCA_001648215_01378	group_5415	Core genes	1456678	1458178	rev	Putative carbohydrate kinase	glpK_1	biosynthetic-additional
871	GCA_001648215	c1	RiPP-like	GCA_001648215_00020	group_3739	Core genes	21450	21957	rev	Molybdopterin-guanine dinucleotide biosynthesis protein MobB	mobB	NA
872	GCA_001648215	c2	NRPS	GCA_001648215_01376	group_5683	Core genes	1454866	1455760	rev	Transcriptional regulator	C3F39_07455	regulatory
873	GCA_001908675	c5	NRPS	GCA_001908675_05121	NA	NA	5302168	5303068	fwd	Acyltransferase	DN589_19810	NA
874	GCA_001908695	c1	T1PKS	GCA_001908695_01796	group_1832	Sell Genes	1859139	1860045	rev	P-type conjugative transfer protein VirB9	AM386_29335	NA
875	GCA_001908675	c5	NRPS	GCA_001908675_05126	group_3027	Core genes	5305748	5306255	fwd	Molybdopterin-guanine dinucleotide biosynthesis protein MobB	mobB	NA
876	GCA_001908675	c5	NRPS	GCA_001908675_05125	group_4232	Core genes	5305170	5305752	fwd	Molybdopterin-guanine dinucleotide biosynthesis protein MobA	mobA	NA
877	GCA_001908695	c1	T1PKS	GCA_001908695_01800	group_1835	Sell Genes	1862026	1862269	rev	EexN family lipoprotein	BANRA_00652	NA
878	GCA_001908695	c1	T1PKS	GCA_001908695_01794	group_1831	Sell Genes	1856830	1857856	rev	VirB11	SAMEA3721038_00118	NA
879	GCA_001908695	c1	T1PKS	GCA_001908695_01803	group_1838	Sell Genes	1865752	1866046	rev	TrbC/VirB2 family protein	virB2	NA
880	GCA_001908695	c1	T1PKS	GCA_001908695_01802	group_1837	Sell Genes	1863001	1865740	rev	ATPase	ptlC	NA
881	GCA_001908695	c1	T1PKS	GCA_001908695_01801	group_1836	Sell Genes	1862276	1862984	rev	Type IV secretion system VirB5 component	virB5	NA
882	GCA_001908695	c1	T1PKS	GCA_001908695_01804	group_1839	Sell Genes	1866045	1866756	rev	Type IV secretion system protein virB1	4 SV	NA
883	GCA_001908675	c5	NRPS	GCA_001908675_05122	NA	NA	5303116	5303740	rev	Periplasmic thiol:disulfide interchange protein DsbA	dsbA_2	biosynthetic
884	GCA_001908695	c1	T1PKS	GCA_001908695_01797	group_1833	Sell Genes	1860044	1860728	rev	Inner membrane protein VirB8	ptlE	NA
885	GCA_001908675	c5	NRPS	GCA_001908675_05120	NA	NA	5298979	5301772	rev	DNA polymerase I	polA	NA
886	GCA_001908695	c1	T1PKS	GCA_001908695_01799	group_1834	Sell Genes	1860949	1862023	rev	VirB6 protein	virB6	NA
887	GCA_001908695	c1	T1PKS	GCA_001908695_01795	group_1190	Sell Genes	1857845	1859096	rev	VirB10	virB10	NA
888	GCA_001908675	c5	NRPS	GCA_001908675_05123	NA	NA	5303767	5304754	rev	YihE protein	rdoA	biosynthetic-additional
889	GCA_001908695	c1	T1PKS	GCA_001908695_01798	group_1191	Sell Genes	1860720	1860858	rev	Conjugal transfer protein	SAMEA3649630_00411	NA
890	GCA_001908675	c5	NRPS	GCA_001908675_05124	group_3800	Core genes	5304829	5305099	rev	YihD protein	yihD	NA
891	GCA_002786755	c4	T1PKS	GCA_002786755_03986	group_211	Sell Genes	4120745	4120973	rev	putative protein	B4U21_34740	NA
892	GCA_002786755	c4	T1PKS	GCA_002786755_03979	group_1676	Sell Genes	4115700	4116642	fwd	L,D-transpeptidase	ldtA	NA
893	GCA_002786755	c4	T1PKS	GCA_002786755_03970	group_6643	Core genes	4104301	4105261	rev	Iron aquisition regulator (YbtA,AraC-like,required for transcription of FyuA/psn,Irp2)	soxS_3	regulatory
894	GCA_002786755	c4	T1PKS	GCA_002786755_03973	group_1075	Core genes	4109011	4110292	fwd	Putative cytoplasmic transmembrane protein	ybtX	transport
895	GCA_002786755	c4	T1PKS	GCA_002786755_03971	group_1077	Core genes	4105517	4107230	fwd	Putative inner membrane ABC-transporter	ybtP_3	transport
896	GCA_002786755	c4	T1PKS	GCA_002786755_03981	group_1674	Sell Genes	4117377	4118073	rev	LysR family transcriptional regulator	dmlR_7	regulatory
897	GCA_002786755	c4	T1PKS	GCA_002786755_03985	group_1072	Sell Genes	4119751	4120744	rev	Integrase	DRB03_09130	other
898	GCA_002786755	c4	T1PKS	GCA_002786755_03990	group_1067	Sell Genes	4123227	4123527	rev	putative protein	NCTC13635_01123	NA
899	GCA_002786755	c4	T1PKS	GCA_002786755_03978	group_1677	Sell Genes	4114671	4115622	fwd	Alkanesulfonate utilization operon LysR-family regulator CbI	cbl_1	regulatory
900	GCA_002786755	c4	T1PKS	GCA_002786755_03977	group_1074	Sell Genes	4113647	4114565	fwd	Nitrogen assimilation transcriptional regulator	oxyR_5	regulatory
901	GCA_002786755	c4	T1PKS	GCA_002786755_03987	group_1070	Sell Genes	4121012	4121843	rev	putative protein	NCTC5047_02144	NA
902	GCA_002786755	c4	T1PKS	GCA_002786755_03983	group_1673	Sell Genes	4118658	4119456	rev	DgsA anti-repressor MtfA	mtfA	NA
903	GCA_002786755	c4	T1PKS	GCA_002786755_03975	group_4615	Core genes	4111817	4113080	rev	Integrase	intS_3	other
904	GCA_002786755	c4	T1PKS	GCA_002786755_03972	group_1076	Soft Core Genes	4107216	4109019	fwd	Putative ABC transporter protein	ybtQ	transport
905	GCA_002786755	c4	T1PKS	GCA_002786755_03974	NA	NA	4110319	4111624	fwd	Salicylate synthetase	mbtI	biosynthetic-additional
906	GCA_002786755	c4	T1PKS	GCA_002786755_03989	group_1069	Sell Genes	4122442	4123228	rev	PRTRC system ParB family protein	DRB03_09145	NA
907	GCA_002786755	c4	T1PKS	GCA_002786755_03988	group_1670	Sell Genes	4122311	4122446	rev	putative protein	SAMEA3515094_00698	NA
908	GCA_002786755	c4	T1PKS	GCA_002786755_03980	group_1675	Sell Genes	4116840	4117077	rev	putative protein	AM447_21420	NA
909	GCA_005944305	c4	RiPP-like	GCA_005944305_04349	group_5139	Core genes	4455418	4456378	rev	Ferric enterobactin-binding periplasmic protein FepB	fepB	transport
910	GCA_005944305	c3	T1PKS	GCA_005944305_02904	group_6309	Core genes	2960277	2960784	rev	Molybdopterin-guanine dinucleotide biosynthesis protein MobB	mobB	NA
911	GCA_005944305	c4	RiPP-like	GCA_005944305_04350	group_5242	Core genes	4456566	4457742	fwd	Isochorismate synthase EntC	B4U61_05945	biosynthetic-additional
912	GCA_005944305	c4	RiPP-like	GCA_005944305_04342	group_5409	Core genes	4445736	4446945	fwd	Enterobactin esterase	fes	biosynthetic-additional
913	GCA_005944305	c2	NRPS	GCA_005944305_00965	group_1879	Cloud genes	983014	983257	fwd	Lipoprotein	B4U21_36240	NA
914	GCA_005944305	c4	RiPP-like	GCA_005944305_04353	group_363	Core genes	4460223	4460979	fwd	EntA protein	entA	biosynthetic-additional
915	GCA_005944305	c4	RiPP-like	GCA_005944305_04354	group_364	Cloud genes	4460979	4461393	fwd	Proofreading thioesterase EntH	entH	biosynthetic-additional
916	GCA_005944305	c4	RiPP-like	GCA_005944305_04335	group_5495	Core genes	4437104	4438073	rev	Putative transposase, YhgA-like protein	SAMEA3721038_05105	NA
917	GCA_005944305	c3	T1PKS	GCA_005944305_02906	group_5388	Core genes	2961433	2961703	fwd	YihD protein	yihD	NA
918	GCA_005944305	c4	RiPP-like	GCA_005944305_04343	group_4539	Core genes	4446972	4447176	fwd	Cytoplasmic protein YbdZ	mbtH	biosynthetic-additional
919	GCA_005944305	c4	RiPP-like	GCA_005944305_04326	group_5683	Core genes	4427375	4427822	rev	C-lysozyme inhibitor	DN589_03830	NA
920	GCA_005944305	c4	RiPP-like	GCA_005944305_04338	group_3250	Core genes	4440844	4441456	rev	Lipoprotein	WP4S18C04_36900	NA
921	GCA_005944305	c4	RiPP-like	GCA_005944305_04339	group_4895	Core genes	4441463	4442405	rev	D-ribose ABC transporter substrate-binding protein	rbsB_1	transport
922	GCA_005944305	c4	RiPP-like	GCA_005944305_04340	group_6348	Core genes	4442522	4443182	rev	4'-phosphopantetheinyl transferase EntD	entD	biosynthetic-additional
923	GCA_005944305	c4	RiPP-like	GCA_005944305_04332	group_5534	Core genes	4434078	4435029	rev	hypothetical protein	HP	biosynthetic-additional
924	GCA_005944305	c4	RiPP-like	GCA_005944305_04329	group_4426	Core genes	4430447	4431053	fwd	Glutathione S-transferase, unnamed subgroup 2	NCTC9601_03502	biosynthetic-additional
925	GCA_005944305	c4	RiPP-like	GCA_005944305_04331	group_4093	Core genes	4432625	4434044	rev	Fucose isomerase	DD581_15080	NA
926	GCA_005944305	c4	RiPP-like	GCA_005944305_04337	group_6276	Core genes	4439318	4440845	rev	Putative ABC transporter	araG_1	transport
927	GCA_005944305	c4	RiPP-like	GCA_005944305_04330	group_4348	Core genes	4431111	4432611	rev	Putative carbohydrate kinase	glpK_1	biosynthetic-additional
928	GCA_005944305	c4	RiPP-like	GCA_005944305_04328	group_5415	Core genes	4429299	4430193	rev	Transcriptional regulator	C3F39_07455	regulatory
929	GCA_005944305	c3	T1PKS	GCA_005944305_02908	NA	NA	2962792	2963416	fwd	Periplasmic thiol:disulfide interchange protein DsbA	dsbA_2	biosynthetic
930	GCA_005944305	c4	RiPP-like	GCA_005944305_04327	group_5084	Core genes	4428046	4429303	fwd	Small-conductance mechanosensitive channel	mscM	transport
931	GCA_005944305	c4	RiPP-like	GCA_005944305_04351	group_3412	Core genes	4457751	4459359	fwd	Isochorismatase	entE	biosynthetic-additional
932	GCA_005944305	c2	NRPS	GCA_005944305_00966	group_1880	Cloud genes	983260	984334	fwd	Conjugal transfer protein TrbL	B4U21_36235	NA
933	GCA_005944305	c3	T1PKS	GCA_005944305_02910	NA	NA	2964760	2967553	fwd	DNA polymerase I	polA	NA
934	GCA_005944305	c4	RiPP-like	GCA_005944305_04341	group_3850	Core genes	4443248	4445477	rev	TonB-dependent receptor	fepA_3	transport
935	GCA_005944305	c4	RiPP-like	GCA_005944305_04344	group_5769	Core genes	4447186	4451068	fwd	Enterobactin synthetase component f	4 SV	biosynthetic
936	GCA_005944305	c3	T1PKS	GCA_005944305_02905	group_5706	Core genes	2960780	2961362	rev	Molybdopterin-guanine dinucleotide biosynthesis protein MobA	mobA	NA
937	GCA_005944305	c4	RiPP-like	GCA_005944305_04347	group_4477	Core genes	4452912	4453920	rev	Ferric enterobactin transport system permease FepD	fepD	transport
938	GCA_005944305	c3	T1PKS	GCA_005944305_02909	group_3134	Core genes	2963464	2964364	rev	Acyltransferase	DN589_19810	NA
939	GCA_005944305	c4	RiPP-like	GCA_005944305_04346	group_3472	Core genes	4451923	4452916	rev	Iron-enterobactin transporter permease	fepG	transport
940	GCA_005944305	c4	RiPP-like	GCA_005944305_04336	group_163	Core genes	4438228	4439317	rev	ABC transporter permease	rbsC_4	transport
941	GCA_005944305	c4	RiPP-like	GCA_005944305_04333	group_4770	Core genes	4435021	4435852	rev	Putative transketolase	tkt	biosynthetic-additional
942	GCA_005944305	c4	RiPP-like	GCA_005944305_04345	group_5263	Core genes	4451132	4451927	rev	Ferric enterobactin transport ATP-binding protein FepC	yusV_1	transport
943	GCA_005944305	c4	RiPP-like	GCA_005944305_04334	group_6673	Core genes	4436164	4437115	fwd	DNA-binding transcriptional regulator	deoR_2	NA
944	GCA_005944305	c4	RiPP-like	GCA_005944305_04352	group_4935	Core genes	4459372	4460224	fwd	Isochorismatase	entE	biosynthetic-additional
945	GCA_005944305	c4	RiPP-like	GCA_005944305_04348	group_3003	Core genes	4454032	4455274	fwd	Enterobactin transporter EntS	DRB04_18695	transport
946	GCA_005944305	c3	T1PKS	GCA_005944305_02907	group_6178	Core genes	2961778	2962765	fwd	YihE protein	rdoA	biosynthetic-additional
947	GCA_014495765	c4	thiopeptide	GCA_014495765_03819	group_3472	Core genes	3936399	3936597	rev	hypothetical protein	HP	hypothetical protein
948	GCA_014495765	c4	thiopeptide	GCA_014495765_03818	group_4477	Core genes	3935998	3936403	fwd	Xre family transcriptional regulator	NCTC8849_01772	NA
949	GCA_014495765	c4	thiopeptide	GCA_014495765_03822	group_4539	Core genes	3939577	3940333	rev	EntA protein	entA	biosynthetic-additional
950	GCA_014495765	c4	thiopeptide	GCA_014495765_03824	group_3850	Core genes	3941197	3942805	rev	Isochorismatase	entE	biosynthetic-additional
951	GCA_014495765	c4	thiopeptide	GCA_014495765_03823	group_5409	Core genes	3940332	3941184	rev	Isochorismatase	entE	biosynthetic-additional
952	GCA_014495765	c4	thiopeptide	GCA_014495765_03820	group_5263	Core genes	3936701	3938807	rev	Carbon starvation protein A	cstA	other
953	GCA_014495765	c4	thiopeptide	GCA_014495765_03821	group_5769	Core genes	3939163	3939577	rev	Proofreading thioesterase EntH	entH	biosynthetic-additional
954	GCA_001648215	c3	thiopeptide	GCA_001648215_01735	group_6708	Core genes	1831013	1831706	fwd	putative protein	BN49_2033	NA
955	GCA_001648215	c3	thiopeptide	GCA_001648215_01734	group_3271	Core genes	1829137	1830898	rev	YcaO-like family	NCTC5047_06517	biosynthetic
956	GCA_001648215	c2	NRPS	GCA_001648215_01404	group_913	Core genes	1489526	1489724	fwd	hypothetical protein	HP	hypothetical protein
957	GCA_001648215	c2	NRPS	GCA_001648215_01394	group_5769	Core genes	1477490	1478483	rev	Iron-enterobactin transporter permease	fepG	transport
958	GCA_001648215	c2	NRPS	GCA_001648215_01389	group_4895	Core genes	1468815	1471044	rev	TonB-dependent receptor	fepA_3	transport
959	GCA_001648215	c3	thiopeptide	GCA_001648215_01736	group_5461	Core genes	1831894	1832983	fwd	Phosphoserine aminotransferase	serC	NA
960	GCA_001648215	c2	NRPS	GCA_001648215_01391	group_3850	Core genes	1472539	1472743	fwd	Cytoplasmic protein YbdZ	mbtH	biosynthetic-additional
961	GCA_001648215	c3	thiopeptide	GCA_001648215_01733	group_4409	Core genes	1827894	1828752	rev	Formate transporter	focA	NA
962	GCA_001648215	c2	NRPS	GCA_001648215_01388	group_3250	Core genes	1468089	1468749	rev	4'-phosphopantetheinyl transferase EntD	entD	biosynthetic-additional
963	GCA_001648215	c3	thiopeptide	GCA_001648215_01731	group_5085	Core genes	1824628	1825369	rev	Pyruvate formate-lyase-activating enzyme	pflA_2	biosynthetic
964	GCA_001648215	c3	thiopeptide	GCA_001648215_01732	group_3618	Core genes	1825560	1827843	rev	Formate C-acetyltransferase	pflB	NA
965	GCA_001648215	c2	NRPS	GCA_001648215_01408	group_6273	Core genes	1491386	1492475	rev	Oxidoreductase	gldA_1	biosynthetic-additional
966	GCA_001648215	c2	NRPS	GCA_001648215_01393	group_4539	Core genes	1476699	1477494	rev	Ferric enterobactin transport ATP-binding protein FepC	yusV_1	transport
967	GCA_001648215	c3	thiopeptide	GCA_001648215_01723	group_933	Core genes	1815564	1816176	fwd	Outer-membrane lipoprotein carrier protein	lolA	NA
968	GCA_001648215	c2	NRPS	GCA_001648215_01387	group_6276	Core genes	1467030	1467972	rev	D-ribose ABC transporter substrate-binding protein	rbsB_1	transport
969	GCA_001648215	c2	NRPS	GCA_001648215_01411	group_5626	Core genes	1495156	1496221	fwd	Sugar ABC transporter	NCTC13443_02428	transport
970	GCA_001648215	c2	NRPS	GCA_001648215_01392	group_5409	Core genes	1472753	1476635	fwd	Enterobactin synthetase component f	4 SV	biosynthetic
971	GCA_001648215	c2	NRPS	GCA_001648215_01397	group_4477	Core genes	1480985	1481945	rev	Ferric enterobactin-binding periplasmic protein FepB	fepB	transport
972	GCA_001648215	c3	thiopeptide	GCA_001648215_01730	group_4597	Core genes	1823317	1824466	fwd	putative MFS-type transporter	EXT45_10410	transport
973	GCA_001648215	c3	thiopeptide	GCA_001648215_01729	group_4668	Core genes	1822179	1823043	fwd	DmsC protein	dmsC	NA
974	GCA_001648215	c2	NRPS	GCA_001648215_01399	group_5139	Core genes	1483318	1484926	fwd	Isochorismatase	entE	biosynthetic-additional
975	GCA_001648215	c3	thiopeptide	GCA_001648215_01737	group_4592	Core genes	1833056	1834340	fwd	3-phosphoshikimate 1-carboxyvinyltransferase	aroA	NA
976	GCA_001648215	c2	NRPS	GCA_001648215_01398	group_3003	Core genes	1482133	1483309	fwd	Isochorismate synthase EntC	B4U61_05945	biosynthetic-additional
977	GCA_001648215	c2	NRPS	GCA_001648215_01407	group_3252	Core genes	1490585	1491329	rev	2,3-dihydro-2,3-dihydroxybenzoate dehydrogenase	fabG_3	biosynthetic-additional
978	GCA_001648215	c2	NRPS	GCA_001648215_01405	group_4992	Core genes	1489720	1490125	rev	Xre family transcriptional regulator	NCTC8849_01772	NA
979	GCA_001648215	c2	NRPS	GCA_001648215_01406	group_365	Core genes	1490099	1490402	rev	Type II toxin-antitoxin system RelE/ParE family toxin	DQG43_18725	NA
980	GCA_001648215	c3	thiopeptide	GCA_001648215_01728	group_3654	Core genes	1821560	1822178	fwd	Anaerobic dimethyl sulfoxide reductase subunit B	dmsB_1	NA
981	GCA_001648215	c2	NRPS	GCA_001648215_01396	group_3472	Core genes	1479599	1480841	fwd	Enterobactin transporter EntS	DRB04_18695	transport
982	GCA_001648215	c2	NRPS	GCA_001648215_01402	group_4935	Core genes	1486546	1486960	fwd	Proofreading thioesterase EntH	entH	biosynthetic-additional
983	GCA_001648215	c2	NRPS	GCA_001648215_01386	group_163	Core genes	1466411	1467023	rev	Lipoprotein	WP4S18C04_36900	NA
984	GCA_001648215	c2	NRPS	GCA_001648215_01400	group_5242	Core genes	1484939	1485791	fwd	Isochorismatase	entE	biosynthetic-additional
985	GCA_001648215	c2	NRPS	GCA_001648215_01409	group_5595	Core genes	1492638	1494141	fwd	Sugar ABC transporter ATP-binding protein	EXT45_05635	transport
986	GCA_001648215	c2	NRPS	GCA_001648215_01401	group_3412	Core genes	1485790	1486546	fwd	EntA protein	entA	biosynthetic-additional
987	GCA_001648215	c2	NRPS	GCA_001648215_01390	group_6348	Core genes	1471303	1472512	fwd	Enterobactin esterase	fes	biosynthetic-additional
988	GCA_001648215	c2	NRPS	GCA_001648215_01395	group_5263	Core genes	1478479	1479487	rev	Ferric enterobactin transport system permease FepD	fepD	transport
989	GCA_001648215	c2	NRPS	GCA_001648215_01410	group_914	Core genes	1494137	1495136	fwd	ABC transporter permease	EXT45_05640	transport
990	GCA_001648215	c3	thiopeptide	GCA_001648215_01725	group_5920	Core genes	1817618	1818911	fwd	Serine--tRNA ligase	serS	NA
991	GCA_001648215	c3	thiopeptide	GCA_001648215_01727	group_3790	Core genes	1819111	1821550	fwd	Dimethylsulfoxide reductase subunit A	DN589_07170	biosynthetic-additional
992	GCA_001648215	c2	NRPS	GCA_001648215_01403	group_363	Core genes	1487316	1489422	fwd	Carbon starvation protein A	cstA	other
993	GCA_001648215	c3	thiopeptide	GCA_001648215_01724	group_6385	Core genes	1816184	1817528	fwd	Replication-associated recombination protein A	rarA	NA
994	GCA_001908695	c1	T1PKS	GCA_001908695_01806	group_1841	Sell Genes	1868200	1868782	rev	hypothetical protein	HP	hypothetical protein
995	GCA_001908695	c1	T1PKS	GCA_001908695_01814	group_1845	Sell Genes	1876723	1886215	rev	Irp1	ppsE	biosynthetic
996	GCA_001908695	c1	T1PKS	GCA_001908695_01811	group_1844	Sell Genes	1873245	1874823	rev	Iron aquisition 2,3-dihydroxybenzoate-AMP ligase	dhbE	biosynthetic-additional
997	GCA_001908695	c1	T1PKS	GCA_001908695_01810	group_1843	Sell Genes	1871093	1873115	rev	FyuA protein	fyuA	transport
998	GCA_001908695	c1	T1PKS	GCA_001908695_01818	group_1849	Sell Genes	1895515	1897318	fwd	Putative ABC transporter protein	ybtQ	transport
999	GCA_001908695	c1	T1PKS	GCA_001908695_01812	group_140	Sell Genes	1874826	1875630	rev	Thioesterase	srfAD	biosynthetic-additional
1000	GCA_001908695	c1	T1PKS	GCA_001908695_01821	group_5515	Core genes	1900116	1901379	rev	Integrase	intS_3	other
1001	GCA_001908695	c1	T1PKS	GCA_001908695_01820	NA	NA	1898618	1899923	fwd	Salicylate synthetase	mbtI	biosynthetic-additional
1002	GCA_001908695	c1	T1PKS	GCA_001908695_01819	group_793	Sell Genes	1897310	1898591	fwd	Putative cytoplasmic transmembrane protein	ybtX	transport
1003	GCA_001908695	c1	T1PKS	GCA_001908695_01823	group_1077	Core genes	1901946	1902864	fwd	Nitrogen assimilation transcriptional regulator	oxyR_5	regulatory
1004	GCA_001908695	c1	T1PKS	GCA_001908695_01807	group_1192	Sell Genes	1868766	1868949	rev	putative protein	FZ929_25620	NA
1005	GCA_001908695	c1	T1PKS	GCA_001908695_01815	group_1846	Sell Genes	1886302	1892410	rev	Yersiniabactin non-ribosomal peptide synthetase HMWP2	irp2	biosynthetic
1006	GCA_001908695	c1	T1PKS	GCA_001908695_01805	group_1840	Sell Genes	1866828	1867062	rev	putative protein	AM386_29290	NA
1007	GCA_001908695	c1	T1PKS	GCA_001908695_01817	group_1848	Sell Genes	1893816	1895529	fwd	Putative inner membrane ABC-transporter	ybtP_3	transport
1008	GCA_001908695	c1	T1PKS	GCA_001908695_01813	group_791	Sell Genes	1875626	1876727	rev	Thiazolinyl-S-HMWP1 reductase	ybtU	other
1009	GCA_001908695	c1	T1PKS	GCA_001908695_01808	group_1193	Sell Genes	1868970	1869156	rev	AlpA family phage regulatory protein	alpA2	NA
1010	GCA_001908695	c1	T1PKS	GCA_001908695_01816	group_1847	Sell Genes	1892600	1893560	rev	Iron aquisition regulator (YbtA,AraC-like,required for transcription of FyuA/psn,Irp2)	soxS_3	regulatory
1011	GCA_001908695	c1	T1PKS	GCA_001908695_01809	group_1842	Sell Genes	1869295	1870222	rev	putative protein	DM059_34435	NA
1012	GCA_002786755	c5	NRPS	GCA_002786755_04697	group_6582	Core genes	4829353	4830094	fwd	OmpR family transcriptional regulatory protein	ompR_2	regulatory
1013	GCA_002786755	c5	NRPS	GCA_002786755_04692	group_1010	Core genes	4824792	4825071	rev	PqqA binding protein	pqqD	biosynthetic
1014	GCA_002786755	c5	NRPS	GCA_002786755_04684	group_6714	Core genes	4814024	4816202	rev	Catalase-peroxidase	katG	NA
1015	GCA_002786755	c5	NRPS	GCA_002786755_04687	group_5262	Core genes	4817946	4818423	fwd	DMT family transporter	AM386_19200	NA
1016	GCA_002786755	c5	NRPS	GCA_002786755_04685	group_6147	Core genes	4816470	4817403	rev	LysR family transcriptional regulator	dmlR_9	regulatory
1017	GCA_002786755	c5	NRPS	GCA_002786755_04694	group_3545	Core genes	4825822	4826749	rev	Coenzyme PQQ synthesis protein B	pqqB	NA
1018	GCA_002786755	c5	NRPS	GCA_002786755_04696	group_492	Core genes	4828274	4829267	fwd	AB hydrolase-1 domain-containing protein	BN49_2905	biosynthetic-additional
1019	GCA_002786755	c5	NRPS	GCA_002786755_04701	group_6636	Core genes	4834145	4835618	rev	Ddc protein	ddc	biosynthetic-additional
1020	GCA_002786755	c5	NRPS	GCA_002786755_04691	group_184	Core genes	4823663	4824806	rev	PqqA peptide cyclase	moaA	biosynthetic
1021	GCA_002786755	c5	NRPS	GCA_002786755_04690	group_6051	Core genes	4821378	4823664	rev	Pyrroloquinoline quinone biosynthesis protein PqqF	pqqF	biosynthetic-additional
1022	GCA_002786755	c5	NRPS	GCA_002786755_04698	group_5200	Core genes	4830090	4831434	fwd	Histidine kinase	envZ_1	regulatory
1023	GCA_002786755	c5	NRPS	GCA_002786755_04695	group_6561	Core genes	4827011	4828031	rev	Membrane dipeptidase	ETE60_11325	NA
1024	GCA_002786755	c5	NRPS	GCA_002786755_04689	group_3897	Core genes	4820644	4821382	fwd	GMP synthase [glutamine-hydrolyzing]	guaA_1	NA
1025	GCA_002786755	c5	NRPS	GCA_002786755_04686	group_6258	Core genes	4817502	4817937	fwd	EamA-like transporter family protein	DD583_15770	NA
1026	GCA_002786755	c5	NRPS	GCA_002786755_04688	group_3809	Core genes	4818621	4820532	fwd	Peptidoglycan D,D-transpeptidase MrdA	pbp2	NA
1027	GCA_002786755	c5	NRPS	GCA_002786755_04700	group_3514	Core genes	4833058	4833940	rev	NADH dehydrogenase transcriptional regulator	allS_2	regulatory
1028	GCA_002786755	c5	NRPS	GCA_002786755_04699	NA	NA	4831536	4832727	fwd	Cytochrome c biogenesis protein/redoxin	dipZ	other
1029	GCA_002786755	c5	NRPS	GCA_002786755_04693	group_5526	Core genes	4825073	4825829	rev	Pyrroloquinoline-quinone synthase	pqqC	biosynthetic
1030	GCA_008693405	c1	redox-cofactor	GCA_008693405_01091	group_188	Soft Core Genes	1127931	1129842	fwd	Peptidoglycan D,D-transpeptidase MrdA	pbp2	NA
1031	GCA_005944305	c4	RiPP-like	GCA_005944305_04357	group_365	Core genes	4464153	4464558	rev	Xre family transcriptional regulator	NCTC8849_01772	NA
1032	GCA_008693405	c1	redox-cofactor	GCA_008693405_01092	mrdA	Core genes	1129954	1130692	fwd	GMP synthase [glutamine-hydrolyzing]	guaA_1	NA
1033	GCA_005944305	c5	NRPS	GCA_005944305_04694	group_4691	Core genes	4809756	4811430	fwd	30S ribosomal protein S1	rpsA	NA
1034	GCA_005944305	c4	RiPP-like	GCA_005944305_04355	group_913	Core genes	4461749	4463855	fwd	Carbon starvation protein A	cstA	other
1035	GCA_008693405	c1	redox-cofactor	GCA_008693405_01095	group_6714	Core genes	1134102	1134381	rev	PqqA binding protein	pqqD	biosynthetic
1036	GCA_008693405	c1	redox-cofactor	GCA_008693405_01096	group_6147	Core genes	1134383	1135139	rev	Pyrroloquinoline-quinone synthase	pqqC	biosynthetic
1037	GCA_005944305	c5	NRPS	GCA_005944305_04687	group_3271	Core genes	4799985	4802268	rev	Formate C-acetyltransferase	pflB	NA
1038	GCA_005944305	c4	RiPP-like	GCA_005944305_04359	group_6273	Core genes	4465018	4465762	rev	2,3-dihydro-2,3-dihydroxybenzoate dehydrogenase	fabG_3	biosynthetic-additional
1039	GCA_005944305	c5	NRPS	GCA_005944305_04695	group_3088	Core genes	4811581	4811869	fwd	Integration host factor subunit beta	ihfB	other
1040	GCA_005944305	c4	RiPP-like	GCA_005944305_04364	group_3262	Core genes	4469587	4470652	fwd	Sugar ABC transporter	NCTC13443_02428	transport
1041	GCA_005944305	c5	NRPS	GCA_005944305_04690	group_4592	Core genes	4805438	4806131	fwd	putative protein	BN49_2033	NA
1042	GCA_005944305	c5	NRPS	GCA_005944305_04691	group_6696	Core genes	4806319	4807408	fwd	Phosphoserine aminotransferase	serC	NA
1043	GCA_005944305	c5	NRPS	GCA_005944305_04692	group_3894	Core genes	4807481	4808765	fwd	3-phosphoshikimate 1-carboxyvinyltransferase	aroA	NA
1044	GCA_005944305	c5	NRPS	GCA_005944305_04684	group_5085	Core genes	4796604	4797468	fwd	DmsC protein	dmsC	NA
1045	GCA_005944305	c5	NRPS	GCA_005944305_04680	group_3790	Core genes	4792043	4793336	fwd	Serine--tRNA ligase	serS	NA
1046	GCA_005944305	c5	NRPS	GCA_005944305_04683	group_4597	Core genes	4795985	4796603	fwd	Anaerobic dimethyl sulfoxide reductase subunit B	dmsB_1	NA
1047	GCA_005944305	c5	NRPS	GCA_005944305_04689	group_5461	Core genes	4803562	4805323	rev	YcaO-like family	NCTC5047_06517	biosynthetic
1048	GCA_005944305	c5	NRPS	GCA_005944305_04682	group_4668	Core genes	4793536	4795975	fwd	Dimethylsulfoxide reductase subunit A	DN589_07170	biosynthetic-additional
1049	GCA_005944305	c5	NRPS	GCA_005944305_04679	group_3187	Core genes	4790609	4791953	fwd	Replication-associated recombination protein A	rarA	NA
1050	GCA_005944305	c4	RiPP-like	GCA_005944305_04361	group_914	Core genes	4467071	4468214	fwd	Sugar ABC transporter ATP-binding protein	EXT45_05635	transport
1051	GCA_005944305	c5	NRPS	GCA_005944305_04678	group_5920	Core genes	4789989	4790601	fwd	Outer-membrane lipoprotein carrier protein	lolA	NA
1052	GCA_008693405	c1	redox-cofactor	GCA_008693405_01093	group_837	Core genes	1130688	1132974	rev	Pyrroloquinoline quinone biosynthesis protein PqqF	pqqF	biosynthetic-additional
1053	GCA_005944305	c4	RiPP-like	GCA_005944305_04356	group_4992	Core genes	4463959	4464157	fwd	hypothetical protein	HP	hypothetical protein
1054	GCA_005944305	c4	RiPP-like	GCA_005944305_04363	group_4006	Core genes	4468643	4469567	fwd	ABC transporter permease	EXT45_05640	transport
1055	GCA_005944305	c5	NRPS	GCA_005944305_04693	group_390	Core genes	4808939	4809623	fwd	Cytidylate kinase	cmk	NA
1056	GCA_005944305	c5	NRPS	GCA_005944305_04696	group_3798	Core genes	4812074	4814339	fwd	Putative recombination protein with metallo-hydrolase domain	ycaI	NA
1057	GCA_005944305	c4	RiPP-like	GCA_005944305_04358	group_3252	Core genes	4464532	4464835	rev	Type II toxin-antitoxin system RelE/ParE family toxin	DQG43_18725	NA
1058	GCA_008693405	c1	redox-cofactor	GCA_008693405_01089	group_6113	Core genes	1126812	1127247	fwd	EamA-like transporter family protein	DD583_15770	NA
1059	GCA_005944305	c4	RiPP-like	GCA_005944305_04362	group_5626	Core genes	4468210	4468573	fwd	Sugar ABC transporter ATP-binding protein (Fragment)	DM062_05185	transport
1060	GCA_008693405	c1	redox-cofactor	GCA_008693405_01088	group_4958	Core genes	1125780	1126713	rev	LysR family transcriptional regulator	dmlR_9	regulatory
1061	GCA_005944305	c5	NRPS	GCA_005944305_04688	group_6708	Core genes	4802319	4803177	rev	Formate transporter	focA	NA
1062	GCA_005944305	c5	NRPS	GCA_005944305_04685	group_3618	Core genes	4797742	4798891	fwd	putative MFS-type transporter	EXT45_10410	transport
1063	GCA_008693405	c1	redox-cofactor	GCA_008693405_01087	group_6323	Core genes	1123334	1125512	rev	Catalase-peroxidase	katG	NA
1064	GCA_005944305	c5	NRPS	GCA_005944305_04686	group_4409	Core genes	4799053	4799794	rev	Pyruvate formate-lyase-activating enzyme	pflA_2	biosynthetic
1065	GCA_008693405	c1	redox-cofactor	GCA_008693405_01094	group_3429	Core genes	1132973	1134116	rev	PqqA peptide cyclase	moaA	biosynthetic
1066	GCA_008693405	c1	redox-cofactor	GCA_008693405_01090	group_5104	Core genes	1127256	1127733	fwd	DMT family transporter	AM386_19200	NA
1067	GCA_005944305	c4	RiPP-like	GCA_005944305_04360	group_5595	Core genes	4465819	4466908	rev	Oxidoreductase	gldA_1	biosynthetic-additional
1068	GCA_014495765	c4	thiopeptide	GCA_014495765_03826	group_4895	Core genes	3944178	3945138	fwd	Ferric enterobactin-binding periplasmic protein FepB	fepB	transport
1069	GCA_014495765	c4	thiopeptide	GCA_014495765_03825	group_6348	Core genes	3942814	3943990	rev	Isochorismate synthase EntC	B4U61_05945	biosynthetic-additional
1070	GCA_014495765	c4	thiopeptide	GCA_014495765_03829	group_163	Core genes	3947640	3948633	fwd	Iron-enterobactin transporter permease	fepG	transport
1071	GCA_014495765	c4	thiopeptide	GCA_014495765_03831	group_6673	Core genes	3949488	3953370	rev	Enterobactin synthetase component f	4 SV	biosynthetic
1072	GCA_014495765	c4	thiopeptide	GCA_014495765_03830	group_5495	Core genes	3948629	3949424	fwd	Ferric enterobactin transport ATP-binding protein FepC	yusV_1	transport
1073	GCA_014495765	c4	thiopeptide	GCA_014495765_03827	group_3250	Core genes	3945282	3946524	rev	Enterobactin transporter EntS	DRB04_18695	transport
1074	GCA_014495765	c4	thiopeptide	GCA_014495765_03828	group_6276	Core genes	3946636	3947644	fwd	Ferric enterobactin transport system permease FepD	fepD	transport
1075	GCA_001648215	c5	NRPS	GCA_001648215_03281	group_1841	Sell Genes	3417701	3427193	fwd	Irp1	ppsE	biosynthetic
1076	GCA_001648215	c5	NRPS	GCA_001648215_03280	group_1192	Sell Genes	3411506	3417614	fwd	Yersiniabactin non-ribosomal peptide synthetase HMWP2	irp2	biosynthetic
1077	GCA_001648215	c4	redox-cofactor	GCA_001648215_02621	NA	NA	2742723	2743200	rev	DMT family transporter	AM386_19200	NA
1078	GCA_001648215	c4	redox-cofactor	GCA_001648215_02611	group_3429	Core genes	2731052	2731793	rev	OmpR family transcriptional regulatory protein	ompR_2	regulatory
1079	GCA_001648215	c3	thiopeptide	GCA_001648215_01741	group_4691	Core genes	1837649	1839914	fwd	Putative recombination protein with metallo-hydrolase domain	ycaI	NA
1080	GCA_001648215	c5	NRPS	GCA_001648215_03282	group_1839	Sell Genes	3427189	3428290	fwd	Thiazolinyl-S-HMWP1 reductase	ybtU	other
1081	GCA_001648215	c4	redox-cofactor	GCA_001648215_02608	group_6258	Core genes	2727206	2728088	fwd	NADH dehydrogenase transcriptional regulator	allS_2	regulatory
1082	GCA_001648215	c5	NRPS	GCA_001648215_03279	group_1193	Sell Genes	3410356	3411316	fwd	Iron aquisition regulator (YbtA,AraC-like,required for transcription of FyuA/psn,Irp2)	soxS_3	regulatory
1083	GCA_001648215	c3	thiopeptide	GCA_001648215_01740	group_390	Core genes	1837156	1837444	fwd	Integration host factor subunit beta	ihfB	other
1084	GCA_001648215	c5	NRPS	GCA_001648215_03277	group_1843	Sell Genes	3406598	3408401	rev	Putative ABC transporter protein	ybtQ	transport
1085	GCA_001648215	c5	NRPS	GCA_001648215_03278	group_1842	Sell Genes	3408387	3410100	rev	Putative inner membrane ABC-transporter	ybtP_3	transport
1086	GCA_001648215	c5	NRPS	GCA_001648215_03264	group_6133	Core genes	3391714	3393349	rev	Na+/H+ antiporter	nhaK_2	NA
1087	GCA_001648215	c4	redox-cofactor	GCA_001648215_02610	group_6714	Core genes	2729712	2731056	rev	Histidine kinase	envZ_1	regulatory
1088	GCA_001648215	c5	NRPS	GCA_001648215_03268	group_793	Sell Genes	3396581	3398204	rev	Membrane protein	NCTC5053_01811	biosynthetic-additional
1089	GCA_001648215	c3	thiopeptide	GCA_001648215_01739	group_3894	Core genes	1835331	1837005	fwd	30S ribosomal protein S1	rpsA	NA
1090	GCA_001648215	c5	NRPS	GCA_001648215_03267	NA	NA	3395738	3396671	fwd	Nucleoside recognition family protein	B4U21_18515	NA
1091	GCA_001648215	c4	redox-cofactor	GCA_001648215_02609	group_6147	Core genes	2728419	2729610	rev	Cytochrome c biogenesis protein/redoxin	dipZ	other
1092	GCA_001648215	c4	redox-cofactor	GCA_001648215_02614	group_188	Soft Core Genes	2734397	2735324	fwd	Coenzyme PQQ synthesis protein B	pqqB	NA
1093	GCA_001648215	c5	NRPS	GCA_001648215_03276	group_1844	Sell Genes	3405325	3406606	rev	Putative cytoplasmic transmembrane protein	ybtX	transport
1094	GCA_001648215	c5	NRPS	GCA_001648215_03275	group_140	Sell Genes	3403993	3405298	rev	Salicylate synthetase	mbtI	biosynthetic-additional
1095	GCA_001648215	c4	redox-cofactor	GCA_001648215_02616	group_6113	Core genes	2736075	2736354	fwd	PqqA binding protein	pqqD	biosynthetic
1096	GCA_001648215	c5	NRPS	GCA_001648215_03283	group_1838	Sell Genes	3428286	3429090	fwd	Thioesterase	srfAD	biosynthetic-additional
1097	GCA_001648215	c4	redox-cofactor	GCA_001648215_02615	group_5104	Core genes	2735317	2736073	fwd	Pyrroloquinoline-quinone synthase	pqqC	biosynthetic
1098	GCA_001648215	c4	redox-cofactor	GCA_001648215_02624	group_1011	Core genes	2744944	2747122	fwd	Catalase-peroxidase	katG	NA
1099	GCA_001648215	c4	redox-cofactor	GCA_001648215_02622	group_3277	Core genes	2743209	2743644	rev	EamA-like transporter family protein	DD583_15770	NA
1100	GCA_001648215	c4	redox-cofactor	GCA_001648215_02623	group_4239	Core genes	2743743	2744676	fwd	LysR family transcriptional regulator	dmlR_9	regulatory
1101	GCA_001648215	c5	NRPS	GCA_001648215_03274	group_791	Sell Genes	3402537	3403800	fwd	Integrase	intS_3	other
1102	GCA_001648215	c4	redox-cofactor	GCA_001648215_02613	mrdA	Core genes	2733115	2734135	fwd	Membrane dipeptidase	ETE60_11325	NA
1103	GCA_001648215	c4	redox-cofactor	GCA_001648215_02619	group_4585	Core genes	2739764	2740502	rev	GMP synthase [glutamine-hydrolyzing]	guaA_1	NA
1104	GCA_001648215	c3	thiopeptide	GCA_001648215_01738	group_6696	Core genes	1834514	1835198	fwd	Cytidylate kinase	cmk	NA
1105	GCA_001648215	c4	redox-cofactor	GCA_001648215_02617	group_4958	Core genes	2736340	2737483	fwd	PqqA peptide cyclase	moaA	biosynthetic
1106	GCA_001648215	c5	NRPS	GCA_001648215_03265	NA	NA	3393940	3394645	fwd	HTH tetR-type domain-containing protein	BN49_3638	regulatory
1107	GCA_001648215	c4	redox-cofactor	GCA_001648215_02618	group_6323	Core genes	2737482	2739768	fwd	Pyrroloquinoline quinone biosynthesis protein PqqF	pqqF	biosynthetic-additional
1108	GCA_001648215	c4	redox-cofactor	GCA_001648215_02607	group_5262	Core genes	2725528	2727001	fwd	Ddc protein	ddc	biosynthetic-additional
1109	GCA_001648215	c4	redox-cofactor	GCA_001648215_02612	group_837	Core genes	2731879	2732872	rev	AB hydrolase-1 domain-containing protein	BN49_2905	biosynthetic-additional
1110	GCA_001648215	c5	NRPS	GCA_001648215_03266	group_109	Soft Core Genes	3394641	3395619	fwd	Quinone oxidoreductase	yhdH	biosynthetic-additional
1111	GCA_001648215	c5	NRPS	GCA_001648215_03270	group_1848	Sell Genes	3398851	3400306	fwd	AMP nucleosidase	amn	NA
1112	GCA_001648215	c5	NRPS	GCA_001648215_03272	group_1846	Sell Genes	3400671	3402108	rev	FMN/FAD transporter	DN589_23425	transport
1113	GCA_001648215	c4	redox-cofactor	GCA_001648215_02620	group_5002	Core genes	2740614	2742525	rev	Peptidoglycan D,D-transpeptidase MrdA	pbp2	NA
1114	GCA_001648215	c5	NRPS	GCA_001648215_03269	group_1849	Sell Genes	3398476	3398722	fwd	Histidine kinase	pmrD	NA
1115	GCA_001908695	c1	T1PKS	GCA_001908695_01825	group_1075	Core genes	1903999	1904941	fwd	L,D-transpeptidase	ldtA	NA
1116	GCA_001908695	c1	T1PKS	GCA_001908695_01835	group_1673	Sell Genes	1910741	1911527	rev	PRTRC system ParB family protein	DRB03_09145	NA
1117	GCA_001908695	c1	T1PKS	GCA_001908695_01832	group_1675	Sell Genes	1909044	1909272	rev	putative protein	B4U21_34740	NA
1118	GCA_001908695	c1	T1PKS	GCA_001908695_01831	group_1676	Sell Genes	1908050	1909043	rev	Integrase	DRB03_09130	other
1119	GCA_001908695	c2	NRPS	GCA_001908695_02524	group_188	Soft Core Genes	2601948	2602383	fwd	EamA-like transporter family protein	DD583_15770	NA
1120	GCA_001908695	c1	T1PKS	GCA_001908695_01833	group_1674	Sell Genes	1909311	1910142	rev	putative protein	NCTC5047_02144	NA
1121	GCA_001908695	c2	NRPS	GCA_001908695_02527	group_3429	Core genes	2605090	2605828	fwd	GMP synthase [glutamine-hydrolyzing]	guaA_1	NA
1122	GCA_001908695	c2	NRPS	GCA_001908695_02526	group_837	Core genes	2603067	2604978	fwd	Peptidoglycan D,D-transpeptidase MrdA	pbp2	NA
1123	GCA_001908695	c2	NRPS	GCA_001908695_02525	mrdA	Core genes	2602392	2602869	fwd	DMT family transporter	AM386_19200	NA
1124	GCA_001908695	c2	NRPS	GCA_001908695_02528	group_6714	Core genes	2605824	2608110	rev	Pyrroloquinoline quinone biosynthesis protein PqqF	pqqF	biosynthetic-additional
1125	GCA_001908695	c1	T1PKS	GCA_001908695_01826	NA	NA	1905139	1905376	rev	putative protein	AM447_21420	NA
1126	GCA_001908695	c1	T1PKS	GCA_001908695_01836	group_1672	Sell Genes	1911526	1911826	rev	putative protein	NCTC13635_01123	NA
1127	GCA_001908695	c1	T1PKS	GCA_001908695_01824	group_1076	Soft Core Genes	1902970	1903921	fwd	Alkanesulfonate utilization operon LysR-family regulator CbI	cbl_1	regulatory
1128	GCA_001908695	c2	NRPS	GCA_001908695_02523	group_5104	Core genes	2600916	2601849	rev	LysR family transcriptional regulator	dmlR_9	regulatory
1129	GCA_001908695	c1	T1PKS	GCA_001908695_01834	group_1073	Sell Genes	1910610	1910745	rev	putative protein	SAMEA3515094_00698	NA
1130	GCA_001908695	c1	T1PKS	GCA_001908695_01827	group_4615	Core genes	1905676	1906372	rev	LysR family transcriptional regulator	dmlR_7	regulatory
1131	GCA_001908695	c2	NRPS	GCA_001908695_02522	group_6113	Core genes	2598470	2600648	rev	Catalase-peroxidase	katG	NA
1132	GCA_001908695	c1	T1PKS	GCA_001908695_01829	group_1074	Sell Genes	1906957	1907755	rev	DgsA anti-repressor MtfA	mtfA	NA
1133	GCA_002787755	c1	T1PKS	GCA_002787755_01388	group_1841	Sell Genes	1421563	1421746	rev	putative protein	FZ929_25620	NA
1134	GCA_002787755	c1	T1PKS	GCA_002787755_01383	group_1836	Sell Genes	1415798	1418537	rev	ATPase	ptlC	NA
1135	GCA_002787755	c1	T1PKS	GCA_002787755_01375	group_1830	Sell Genes	1409635	1410661	rev	VirB11	SAMEA3721038_00118	NA
1136	GCA_002787755	c1	T1PKS	GCA_002787755_01378	group_1832	Sell Genes	1412841	1413525	rev	Inner membrane protein VirB8	ptlE	NA
1137	GCA_002787755	c1	T1PKS	GCA_002787755_01376	group_1831	Sell Genes	1410650	1411901	rev	VirB10	virB10	NA
1138	GCA_002787755	c1	T1PKS	GCA_002787755_01385	group_1838	Sell Genes	1418842	1419553	rev	Type IV secretion system protein virB1	4 SV	NA
1139	GCA_002787755	c1	T1PKS	GCA_002787755_01387	group_1840	Sell Genes	1420997	1421579	rev	hypothetical protein	HP	hypothetical protein
1140	GCA_002787755	c1	T1PKS	GCA_002787755_01392	group_1843	Sell Genes	1426041	1427619	rev	Iron aquisition 2,3-dihydroxybenzoate-AMP ligase	dhbE	biosynthetic-additional
1141	GCA_002787755	c1	T1PKS	GCA_002787755_01382	group_1835	Sell Genes	1415073	1415781	rev	Type IV secretion system VirB5 component	virB5	NA
1142	GCA_002787755	c1	T1PKS	GCA_002787755_01381	group_1834	Sell Genes	1414823	1415066	rev	EexN family lipoprotein	BANRA_00652	NA
1143	GCA_002787755	c1	T1PKS	GCA_002787755_01389	group_1192	Sell Genes	1421767	1421953	rev	AlpA family phage regulatory protein	alpA2	NA
1144	GCA_002787755	c1	T1PKS	GCA_002787755_01386	group_1839	Sell Genes	1419625	1419859	rev	putative protein	AM386_29290	NA
1145	GCA_002787755	c1	T1PKS	GCA_002787755_01380	group_1191	Sell Genes	1413746	1414820	rev	VirB6 protein	virB6	NA
1146	GCA_002787755	c1	T1PKS	GCA_002787755_01377	group_1190	Sell Genes	1411936	1412842	rev	P-type conjugative transfer protein VirB9	AM386_29335	NA
1147	GCA_002787755	c1	T1PKS	GCA_002787755_01379	group_1833	Sell Genes	1413517	1413655	rev	Conjugal transfer protein	SAMEA3649630_00411	NA
1148	GCA_002787755	c1	T1PKS	GCA_002787755_01391	group_1842	Sell Genes	1423889	1425911	rev	FyuA protein	fyuA	transport
1149	GCA_002787755	c1	T1PKS	GCA_002787755_01390	group_1193	Sell Genes	1422092	1423019	rev	putative protein	DM059_34435	NA
1150	GCA_002787755	c1	T1PKS	GCA_002787755_01384	group_1837	Sell Genes	1418549	1418843	rev	TrbC/VirB2 family protein	virB2	NA
1151	GCA_008693405	c3	NRPS	GCA_008693405_02252	group_5139	Core genes	2335519	2335924	fwd	Xre family transcriptional regulator	NCTC8849_01772	NA
1152	GCA_008693405	c1	redox-cofactor	GCA_008693405_01099	group_3809	Core genes	1137584	1138577	fwd	AB hydrolase-1 domain-containing protein	BN49_2905	biosynthetic-additional
1153	GCA_008693405	c3	NRPS	GCA_008693405_02253	group_3003	Core genes	2335920	2336118	rev	hypothetical protein	HP	hypothetical protein
1154	GCA_008693405	c2	thiopeptide	GCA_008693405_01934	group_3416	Core genes	2009468	2010080	rev	Outer-membrane lipoprotein carrier protein	lolA	NA
1155	GCA_008693405	c1	redox-cofactor	GCA_008693405_01097	group_6258	Core genes	1135132	1136059	rev	Coenzyme PQQ synthesis protein B	pqqB	NA
1156	GCA_008693405	c3	NRPS	GCA_008693405_02256	group_5263	Core genes	2339098	2339854	rev	EntA protein	entA	biosynthetic-additional
1157	GCA_008693405	c3	NRPS	GCA_008693405_02257	group_5769	Core genes	2339853	2340705	rev	Isochorismatase	entE	biosynthetic-additional
1158	GCA_008693405	c2	thiopeptide	GCA_008693405_01926	group_5920	Core genes	2000275	2001016	fwd	Pyruvate formate-lyase-activating enzyme	pflA_2	biosynthetic
1159	GCA_008693405	c1	redox-cofactor	GCA_008693405_01101	group_6051	Core genes	1139400	1140744	fwd	Histidine kinase	envZ_1	regulatory
1160	GCA_008693405	c3	NRPS	GCA_008693405_02246	group_4992	Core genes	2329423	2330488	rev	Sugar ABC transporter	NCTC13443_02428	transport
1161	GCA_008693405	c2	thiopeptide	GCA_008693405_01917	group_3271	Core genes	1988200	1988488	rev	Integration host factor subunit beta	ihfB	other
1162	GCA_008693405	c2	thiopeptide	GCA_008693405_01929	group_6400	Soft Core Genes	2003466	2004084	rev	Anaerobic dimethyl sulfoxide reductase subunit B	dmsB_1	NA
1163	GCA_008693405	c2	thiopeptide	GCA_008693405_01930	group_932	Core genes	2004094	2006533	rev	Dimethylsulfoxide reductase subunit A	DN589_07170	biosynthetic-additional
1164	GCA_008693405	c2	thiopeptide	GCA_008693405_01932	group_6334	Core genes	2006733	2008026	rev	Serine--tRNA ligase	serS	NA
1165	GCA_008693405	c2	thiopeptide	GCA_008693405_01923	group_3654	Core genes	1994746	1996507	fwd	YcaO-like family	NCTC5047_06517	biosynthetic
1166	GCA_008693405	c2	thiopeptide	GCA_008693405_01920	group_5085	Core genes	1991304	1992588	rev	3-phosphoshikimate 1-carboxyvinyltransferase	aroA	NA
1167	GCA_008693405	c2	thiopeptide	GCA_008693405_01922	group_4668	Core genes	1993938	1994631	rev	putative protein	BN49_2033	NA
1168	GCA_008693405	c2	thiopeptide	GCA_008693405_01928	group_933	Core genes	2002601	2003465	rev	DmsC protein	dmsC	NA
1169	GCA_008693405	c2	thiopeptide	GCA_008693405_01921	group_4597	Core genes	1992661	1993750	rev	Phosphoserine aminotransferase	serC	NA
1170	GCA_008693405	c2	thiopeptide	GCA_008693405_01919	group_3618	Core genes	1990446	1991130	rev	Cytidylate kinase	cmk	NA
1171	GCA_008693405	c1	redox-cofactor	GCA_008693405_01103	group_1010	Core genes	1142368	1143250	rev	NADH dehydrogenase transcriptional regulator	allS_2	regulatory
1172	GCA_008693405	c2	thiopeptide	GCA_008693405_01918	group_4409	Core genes	1988639	1990313	rev	30S ribosomal protein S1	rpsA	NA
1173	GCA_008693405	c3	NRPS	GCA_008693405_02254	group_4477	Core genes	2336222	2338328	rev	Carbon starvation protein A	cstA	other
1174	GCA_008693405	c1	redox-cofactor	GCA_008693405_01098	group_5262	Core genes	1136321	1137341	rev	Membrane dipeptidase	ETE60_11325	NA
1175	GCA_008693405	c2	thiopeptide	GCA_008693405_01916	group_6708	Core genes	1985730	1987995	rev	Putative recombination protein with metallo-hydrolase domain	ycaI	NA
1176	GCA_008693405	c2	thiopeptide	GCA_008693405_01933	group_6584	Core genes	2008116	2009460	rev	Replication-associated recombination protein A	rarA	NA
1177	GCA_008693405	c3	NRPS	GCA_008693405_02247	group_913	Core genes	2330508	2331507	rev	ABC transporter permease	EXT45_05640	transport
1178	GCA_008693405	c1	redox-cofactor	GCA_008693405_01100	group_3897	Core genes	1138663	1139404	fwd	OmpR family transcriptional regulatory protein	ompR_2	regulatory
1179	GCA_008693405	c3	NRPS	GCA_008693405_02250	group_3412	Core genes	2334315	2335059	fwd	2,3-dihydro-2,3-dihydroxybenzoate dehydrogenase	fabG_3	biosynthetic-additional
1180	GCA_008693405	c1	redox-cofactor	GCA_008693405_01104	group_5526	Core genes	1143455	1144928	rev	Ddc protein	ddc	biosynthetic-additional
1181	GCA_008693405	c3	NRPS	GCA_008693405_02249	group_4935	Core genes	2333169	2334258	fwd	Oxidoreductase	gldA_1	biosynthetic-additional
1182	GCA_008693405	c2	thiopeptide	GCA_008693405_01927	group_6385	Core genes	2001178	2002327	rev	putative MFS-type transporter	EXT45_10410	transport
1183	GCA_008693405	c2	thiopeptide	GCA_008693405_01924	group_3790	Core genes	1996892	1997750	fwd	Formate transporter	focA	NA
1184	GCA_008693405	c3	NRPS	GCA_008693405_02248	group_363	Core genes	2331503	2333006	rev	Sugar ABC transporter ATP-binding protein	EXT45_05635	transport
1185	GCA_008693405	c2	thiopeptide	GCA_008693405_01925	group_3187	Core genes	1997801	2000084	fwd	Formate C-acetyltransferase	pflB	NA
1186	GCA_008693405	c3	NRPS	GCA_008693405_02255	group_3472	Core genes	2338684	2339098	rev	Proofreading thioesterase EntH	entH	biosynthetic-additional
1187	GCA_008693405	c3	NRPS	GCA_008693405_02251	group_5242	Core genes	2335242	2335545	fwd	Type II toxin-antitoxin system RelE/ParE family toxin	DQG43_18725	NA
1188	GCA_008693405	c1	redox-cofactor	GCA_008693405_01102	group_184	Core genes	1140846	1142037	fwd	Cytochrome c biogenesis protein/redoxin	dipZ	other
1189	GCA_014495765	c4	thiopeptide	GCA_014495765_03833	group_5534	Core genes	3953611	3954820	rev	Enterobactin esterase	fes	biosynthetic-additional
1190	GCA_014495765	c4	thiopeptide	GCA_014495765_03832	group_4770	Core genes	3953380	3953584	rev	Cytoplasmic protein YbdZ	mbtH	biosynthetic-additional
1191	GCA_014495765	c4	thiopeptide	GCA_014495765_03836	group_4426	Core genes	3958151	3959093	fwd	D-ribose ABC transporter substrate-binding protein	rbsB_1	transport
1192	GCA_014495765	c4	thiopeptide	GCA_014495765_03838	group_5084	Core genes	3959711	3961238	fwd	Putative ABC transporter	araG_1	transport
1193	GCA_014495765	c4	thiopeptide	GCA_014495765_03837	group_5415	Core genes	3959100	3959712	fwd	Lipoprotein	WP4S18C04_36900	NA
1194	GCA_014495765	c4	thiopeptide	GCA_014495765_03834	group_4093	Core genes	3955079	3957308	fwd	TonB-dependent receptor	fepA_3	transport
1195	GCA_014495765	c4	thiopeptide	GCA_014495765_03835	group_4348	Core genes	3957374	3958034	fwd	4'-phosphopantetheinyl transferase EntD	entD	biosynthetic-additional
1196	GCA_001701425	c2	thiopeptide	GCA_001701425_03250	group_4597	Core genes	3334482	3335166	rev	Cytidylate kinase	cmk	NA
1197	GCA_001701425	c2	thiopeptide	GCA_001701425_03249	group_5085	Core genes	3332675	3334349	rev	30S ribosomal protein S1	rpsA	NA
1198	GCA_001701425	c1	redox-cofactor	GCA_001701425_02429	group_188	Soft Core Genes	2485875	2486310	fwd	EamA-like transporter family protein	DD583_15770	NA
1199	GCA_001648215	c5	NRPS	GCA_001648215_03292	group_1881	Cloud genes	3438175	3440914	fwd	ATPase	ptlC	NA
1200	GCA_001648215	c5	NRPS	GCA_001648215_03287	group_1878	Cloud genes	3434759	3434945	fwd	AlpA family phage regulatory protein	alpA2	NA
1201	GCA_001701425	c2	thiopeptide	GCA_001701425_03251	group_4668	Core genes	3335340	3336624	rev	3-phosphoshikimate 1-carboxyvinyltransferase	aroA	NA
1202	GCA_001648215	c5	NRPS	GCA_001648215_03289	group_1880	Cloud genes	3436853	3437087	fwd	putative protein	AM386_29290	NA
1203	GCA_001701425	c2	thiopeptide	GCA_001701425_03248	group_3618	Core genes	3332236	3332524	rev	Integration host factor subunit beta	ihfB	other
1204	GCA_001648215	c5	NRPS	GCA_001648215_03286	group_1835	Sell Genes	3433693	3434620	fwd	putative protein	DM059_34435	NA
1205	GCA_001701425	c1	redox-cofactor	GCA_001701425_02444	group_6561	Core genes	2502518	2503991	rev	Ddc protein	ddc	biosynthetic-additional
1206	GCA_001701425	c2	thiopeptide	GCA_001701425_03247	group_4409	Core genes	3329766	3332031	rev	Putative recombination protein with metallo-hydrolase domain	ycaI	NA
1207	GCA_001701425	c1	redox-cofactor	GCA_001701425_02433	group_6714	Core genes	2489751	2492037	rev	Pyrroloquinoline quinone biosynthesis protein PqqF	pqqF	biosynthetic-additional
1208	GCA_001648215	c5	NRPS	GCA_001648215_03291	group_1831	Sell Genes	3437869	3438163	fwd	TrbC/VirB2 family protein	virB2	NA
1209	GCA_001701425	c1	redox-cofactor	GCA_001701425_02437	group_3809	Core genes	2494195	2495122	rev	Coenzyme PQQ synthesis protein B	pqqB	NA
1210	GCA_001648215	c5	NRPS	GCA_001648215_03285	group_1836	Sell Genes	3430801	3432823	fwd	FyuA protein	fyuA	transport
1211	GCA_001701425	c1	redox-cofactor	GCA_001701425_02436	group_5262	Core genes	2493446	2494202	rev	Pyrroloquinoline-quinone synthase	pqqC	biosynthetic
1212	GCA_001648215	c5	NRPS	GCA_001648215_03290	group_1190	Sell Genes	3437159	3437870	fwd	Type IV secretion system protein virB1	4 SV	NA
1213	GCA_001648215	c5	NRPS	GCA_001648215_03295	group_1188	Sell Genes	3441899	3442973	fwd	Conjugal transfer protein TrbL	B4U21_36235	NA
1214	GCA_001701425	c1	redox-cofactor	GCA_001701425_02443	group_3545	Core genes	2501431	2502313	rev	NADH dehydrogenase transcriptional regulator	allS_2	regulatory
1215	GCA_001701425	c1	redox-cofactor	GCA_001701425_02442	group_5526	Core genes	2499909	2501100	fwd	Cytochrome c biogenesis protein/redoxin	dipZ	other
1216	GCA_001648215	c5	NRPS	GCA_001648215_03297	group_1884	Cloud genes	3443873	3444779	fwd	P-type conjugative transfer protein VirB9	AM386_29335	NA
1217	GCA_001701425	c2	thiopeptide	GCA_001701425_03252	group_3654	Core genes	3336697	3337786	rev	Phosphoserine aminotransferase	serC	NA
1218	GCA_001648215	c5	NRPS	GCA_001648215_03296	group_1883	Cloud genes	3443190	3443874	fwd	Inner membrane protein VirB8	ptlE	NA
1219	GCA_001701425	c1	redox-cofactor	GCA_001701425_02432	group_3429	Core genes	2489017	2489755	fwd	GMP synthase [glutamine-hydrolyzing]	guaA_1	NA
1220	GCA_001701425	c1	redox-cofactor	GCA_001701425_02430	mrdA	Core genes	2486319	2486796	fwd	DMT family transporter	AM386_19200	NA
1221	GCA_001701425	c1	redox-cofactor	GCA_001701425_02431	group_837	Core genes	2486994	2488905	fwd	Peptidoglycan D,D-transpeptidase MrdA	pbp2	NA
1222	GCA_001701425	c1	redox-cofactor	GCA_001701425_02441	group_1010	Core genes	2498463	2499807	fwd	Histidine kinase	envZ_1	regulatory
1223	GCA_001648215	c5	NRPS	GCA_001648215_03294	group_1882	Cloud genes	3441653	3441896	fwd	Lipoprotein	B4U21_36240	NA
1224	GCA_001701425	c1	redox-cofactor	GCA_001701425_02427	group_6113	Core genes	2482397	2484575	rev	Catalase-peroxidase	katG	NA
1225	GCA_001648215	c5	NRPS	GCA_001648215_03284	group_1837	Sell Genes	3429093	3430671	fwd	Iron aquisition 2,3-dihydroxybenzoate-AMP ligase	dhbE	biosynthetic-additional
1226	GCA_001648215	c5	NRPS	GCA_001648215_03298	group_1885	Cloud genes	3444822	3446085	fwd	VirB10	virB10	NA
1227	GCA_001701425	c1	redox-cofactor	GCA_001701425_02434	group_6147	Core genes	2492036	2493179	rev	PqqA peptide cyclase	moaA	biosynthetic
1228	GCA_001648215	c5	NRPS	GCA_001648215_03299	group_1886	Cloud genes	3446074	3447100	fwd	VirB11	SAMEA3721038_00118	NA
1229	GCA_001648215	c5	NRPS	GCA_001648215_03288	group_1879	Cloud genes	3435133	3435715	fwd	hypothetical protein	HP	hypothetical protein
1230	GCA_001648215	c5	NRPS	GCA_001648215_03293	group_1189	Sell Genes	3440932	3441646	fwd	Type IV secretion system VirB5 component	virB5	NA
1231	GCA_001701425	c1	redox-cofactor	GCA_001701425_02435	group_6258	Core genes	2493165	2493444	rev	PqqA binding protein	pqqD	biosynthetic
1232	GCA_001701425	c1	redox-cofactor	GCA_001701425_02439	group_6051	Core genes	2496647	2497640	fwd	AB hydrolase-1 domain-containing protein	BN49_2905	biosynthetic-additional
1233	GCA_001701425	c1	redox-cofactor	GCA_001701425_02440	group_184	Core genes	2497726	2498467	fwd	OmpR family transcriptional regulatory protein	ompR_2	regulatory
1234	GCA_001701425	c1	redox-cofactor	GCA_001701425_02428	group_5104	Core genes	2484843	2485776	rev	LysR family transcriptional regulator	dmlR_9	regulatory
1235	GCA_001701425	c1	redox-cofactor	GCA_001701425_02438	group_3897	Core genes	2495384	2496404	rev	Membrane dipeptidase	ETE60_11325	NA
1236	GCA_001908695	c2	NRPS	GCA_001908695_02530	group_6258	Core genes	2609238	2609517	rev	PqqA binding protein	pqqD	biosynthetic
1237	GCA_001908695	c2	NRPS	GCA_001908695_02538	group_3545	Core genes	2617504	2618386	rev	NADH dehydrogenase transcriptional regulator	allS_2	regulatory
1238	GCA_001908695	c2	NRPS	GCA_001908695_02535	group_184	Core genes	2613799	2614540	fwd	OmpR family transcriptional regulatory protein	ompR_2	regulatory
1239	GCA_001908695	c2	NRPS	GCA_001908695_02534	group_6051	Core genes	2612720	2613713	fwd	AB hydrolase-1 domain-containing protein	BN49_2905	biosynthetic-additional
1240	GCA_001908695	c3	redox-cofactor	GCA_001908695_03403	group_5085	Core genes	3498880	3500554	rev	30S ribosomal protein S1	rpsA	NA
1241	GCA_001908695	c2	NRPS	GCA_001908695_02536	group_1010	Core genes	2614536	2615880	fwd	Histidine kinase	envZ_1	regulatory
1242	GCA_001908695	c3	redox-cofactor	GCA_001908695_03406	group_3654	Core genes	3502902	3503991	rev	Phosphoserine aminotransferase	serC	NA
1243	GCA_001908695	c3	redox-cofactor	GCA_001908695_03405	group_4668	Core genes	3501545	3502829	rev	3-phosphoshikimate 1-carboxyvinyltransferase	aroA	NA
1244	GCA_001908695	c3	redox-cofactor	GCA_001908695_03404	group_4597	Core genes	3500687	3501371	rev	Cytidylate kinase	cmk	NA
1245	GCA_001908695	c3	redox-cofactor	GCA_001908695_03407	group_3790	Core genes	3504179	3504872	rev	putative protein	BN49_2033	NA
1246	GCA_001908695	c2	NRPS	GCA_001908695_02531	group_5262	Core genes	2609519	2610275	rev	Pyrroloquinoline-quinone synthase	pqqC	biosynthetic
1247	GCA_001908695	c2	NRPS	GCA_001908695_02539	group_6561	Core genes	2618591	2620064	rev	Ddc protein	ddc	biosynthetic-additional
1248	GCA_001908695	c2	NRPS	GCA_001908695_02529	group_6147	Core genes	2608109	2609252	rev	PqqA peptide cyclase	moaA	biosynthetic
1249	GCA_001908695	c3	redox-cofactor	GCA_001908695_03402	group_3618	Core genes	3498441	3498729	rev	Integration host factor subunit beta	ihfB	other
1250	GCA_001908695	c2	NRPS	GCA_001908695_02537	group_5526	Core genes	2615982	2617173	fwd	Cytochrome c biogenesis protein/redoxin	dipZ	other
1251	GCA_001908695	c2	NRPS	GCA_001908695_02532	group_3809	Core genes	2610268	2611195	rev	Coenzyme PQQ synthesis protein B	pqqB	NA
1252	GCA_001908695	c3	redox-cofactor	GCA_001908695_03401	group_4409	Core genes	3495971	3498236	rev	Putative recombination protein with metallo-hydrolase domain	ycaI	NA
1253	GCA_001908695	c2	NRPS	GCA_001908695_02533	group_3897	Core genes	2611457	2612477	rev	Membrane dipeptidase	ETE60_11325	NA
1254	GCA_002787755	c1	T1PKS	GCA_002787755_01407	group_1075	Core genes	1457935	1458172	rev	putative protein	AM447_21420	NA
1255	GCA_002787755	c1	T1PKS	GCA_002787755_01401	group_793	Sell Genes	1451414	1452719	fwd	Salicylate synthetase	mbtI	biosynthetic-additional
1256	GCA_002787755	c1	T1PKS	GCA_002787755_01393	group_1844	Sell Genes	1427622	1428426	rev	Thioesterase	srfAD	biosynthetic-additional
1257	GCA_002787755	c1	T1PKS	GCA_002787755_01396	group_1845	Sell Genes	1439098	1445206	rev	Yersiniabactin non-ribosomal peptide synthetase HMWP2	irp2	biosynthetic
1258	GCA_002787755	c1	T1PKS	GCA_002787755_01394	group_140	Sell Genes	1428422	1429523	rev	Thiazolinyl-S-HMWP1 reductase	ybtU	other
1259	GCA_002787755	c1	T1PKS	GCA_002787755_01404	group_6643	Core genes	1454742	1455660	fwd	Nitrogen assimilation transcriptional regulator	oxyR_5	regulatory
1260	GCA_002787755	c1	T1PKS	GCA_002787755_01406	group_1076	Soft Core Genes	1456795	1457737	fwd	L,D-transpeptidase	ldtA	NA
1261	GCA_002787755	c1	T1PKS	GCA_002787755_01413	group_1676	Sell Genes	1461840	1462068	rev	putative protein	B4U21_34740	NA
1262	GCA_002787755	c1	T1PKS	GCA_002787755_01400	group_1849	Sell Genes	1450106	1451387	fwd	Putative cytoplasmic transmembrane protein	ybtX	transport
1263	GCA_002787755	c1	T1PKS	GCA_002787755_01399	group_1848	Sell Genes	1448311	1450114	fwd	Putative ABC transporter protein	ybtQ	transport
1264	GCA_002787755	c1	T1PKS	GCA_002787755_01408	NA	NA	1458472	1459168	rev	LysR family transcriptional regulator	dmlR_7	regulatory
1265	GCA_002787755	c1	T1PKS	GCA_002787755_01405	group_1077	Core genes	1455766	1456717	fwd	Alkanesulfonate utilization operon LysR-family regulator CbI	cbl_1	regulatory
1266	GCA_002787755	c1	T1PKS	GCA_002787755_01398	group_1847	Sell Genes	1446612	1448325	fwd	Putative inner membrane ABC-transporter	ybtP_3	transport
1267	GCA_002787755	c1	T1PKS	GCA_002787755_01395	group_791	Sell Genes	1429519	1439011	rev	Irp1	ppsE	biosynthetic
1268	GCA_002787755	c1	T1PKS	GCA_002787755_01397	group_1846	Sell Genes	1445396	1446356	rev	Iron aquisition regulator (YbtA,AraC-like,required for transcription of FyuA/psn,Irp2)	soxS_3	regulatory
1269	GCA_002787755	c1	T1PKS	GCA_002787755_01412	group_1677	Sell Genes	1460846	1461839	rev	Integrase	DRB03_09130	other
1270	GCA_002787755	c1	T1PKS	GCA_002787755_01410	NA	NA	1459753	1460551	rev	DgsA anti-repressor MtfA	mtfA	NA
1271	GCA_002787755	c1	T1PKS	GCA_002787755_01402	NA	NA	1452912	1454175	rev	Integrase	intS_3	other
1272	GCA_008693405	c4	RiPP-like	GCA_008693405_03638	NA	NA	3805056	3805563	fwd	Molybdopterin-guanine dinucleotide biosynthesis protein MobB	mobB	NA
1273	GCA_008693405	c3	NRPS	GCA_008693405_02260	group_3850	Core genes	2343699	2344659	fwd	Ferric enterobactin-binding periplasmic protein FepB	fepB	transport
1274	GCA_009661665	c1	redox-cofactor	GCA_009661665_02479	group_6113	Core genes	2530475	2532653	rev	Catalase-peroxidase	katG	NA
1275	GCA_008693405	c3	NRPS	GCA_008693405_02283	group_4202	Core genes	2372255	2372702	fwd	C-lysozyme inhibitor	DN589_03830	NA
1276	GCA_008693405	c3	NRPS	GCA_008693405_02258	group_4539	Core genes	2340718	2342326	rev	Isochorismatase	entE	biosynthetic-additional
1277	GCA_009661665	c1	redox-cofactor	GCA_009661665_02482	mrdA	Core genes	2534397	2534874	fwd	DMT family transporter	AM386_19200	NA
1278	GCA_009661665	c1	redox-cofactor	GCA_009661665_02483	group_837	Core genes	2535072	2536983	fwd	Peptidoglycan D,D-transpeptidase MrdA	pbp2	NA
1279	GCA_008693405	c3	NRPS	GCA_008693405_02276	group_3150	Core genes	2364225	2365056	fwd	Putative transketolase	tkt	biosynthetic-additional
1280	GCA_008693405	c3	NRPS	GCA_008693405_02262	group_4895	Core genes	2346157	2347165	fwd	Ferric enterobactin transport system permease FepD	fepD	transport
1281	GCA_008693405	c4	RiPP-like	GCA_008693405_03632	group_5334	Core genes	3798288	3801081	rev	DNA polymerase I	polA	NA
1282	GCA_008693405	c3	NRPS	GCA_008693405_02267	group_6673	Core genes	2353132	2354341	rev	Enterobactin esterase	fes	biosynthetic-additional
1283	GCA_008693405	c3	NRPS	GCA_008693405_02279	group_2990	Core genes	2367466	2368966	fwd	Putative carbohydrate kinase	glpK_1	biosynthetic-additional
1284	GCA_008693405	c3	NRPS	GCA_008693405_02280	group_4593	Core genes	2369024	2369630	rev	Glutathione S-transferase, unnamed subgroup 2	NCTC9601_03502	biosynthetic-additional
1285	GCA_008693405	c3	NRPS	GCA_008693405_02281	group_5509	Core genes	2369884	2370778	fwd	Transcriptional regulator	C3F39_07455	regulatory
1286	GCA_008693405	c3	NRPS	GCA_008693405_02273	group_5415	Core genes	2360760	2361849	fwd	ABC transporter permease	rbsC_4	transport
1287	GCA_008693405	c3	NRPS	GCA_008693405_02270	group_4093	Core genes	2357672	2358614	fwd	D-ribose ABC transporter substrate-binding protein	rbsB_1	transport
1288	GCA_008693405	c3	NRPS	GCA_008693405_02272	group_4426	Core genes	2359232	2360759	fwd	Putative ABC transporter	araG_1	transport
1289	GCA_008693405	c3	NRPS	GCA_008693405_02278	group_3888	Core genes	2366033	2367452	fwd	Fucose isomerase	DD581_15080	NA
1290	GCA_008693405	c3	NRPS	GCA_008693405_02271	group_4348	Core genes	2358621	2359233	fwd	Lipoprotein	WP4S18C04_36900	NA
1291	GCA_008693405	c3	NRPS	GCA_008693405_02269	group_5534	Core genes	2356895	2357555	fwd	4'-phosphopantetheinyl transferase EntD	entD	biosynthetic-additional
1292	GCA_008693405	c3	NRPS	GCA_008693405_02264	group_6276	Core genes	2348150	2348945	fwd	Ferric enterobactin transport ATP-binding protein FepC	yusV_1	transport
1293	GCA_008693405	c3	NRPS	GCA_008693405_02268	group_4770	Core genes	2354600	2356829	fwd	TonB-dependent receptor	fepA_3	transport
1294	GCA_009661665	c1	redox-cofactor	GCA_009661665_02480	group_5104	Core genes	2532921	2533854	rev	LysR family transcriptional regulator	dmlR_9	regulatory
1295	GCA_008693405	c3	NRPS	GCA_008693405_02259	group_5409	Core genes	2342335	2343511	rev	Isochorismate synthase EntC	B4U61_05945	biosynthetic-additional
1296	GCA_008693405	c3	NRPS	GCA_008693405_02266	group_5495	Core genes	2352901	2353105	rev	Cytoplasmic protein YbdZ	mbtH	biosynthetic-additional
1297	GCA_008693405	c3	NRPS	GCA_008693405_02282	group_6579	Core genes	2370774	2372031	rev	Small-conductance mechanosensitive channel	mscM	transport
1298	GCA_008693405	c4	RiPP-like	GCA_008693405_03633	group_3739	Core genes	3801476	3802376	fwd	Acyltransferase	DN589_19810	NA
1299	GCA_008693405	c3	NRPS	GCA_008693405_02261	group_6348	Core genes	2344803	2346045	rev	Enterobactin transporter EntS	DRB04_18695	transport
1300	GCA_008693405	c4	RiPP-like	GCA_008693405_03636	NA	NA	3804137	3804407	rev	YihD protein	yihD	NA
1301	GCA_008693405	c3	NRPS	GCA_008693405_02265	group_163	Core genes	2349009	2352891	rev	Enterobactin synthetase component f	4 SV	biosynthetic
1302	GCA_008693405	c4	RiPP-like	GCA_008693405_03635	NA	NA	3803075	3804062	rev	YihE protein	rdoA	biosynthetic-additional
1303	GCA_008693405	c3	NRPS	GCA_008693405_02277	group_3376	Core genes	2365048	2365999	fwd	hypothetical protein	HP	biosynthetic-additional
1304	GCA_008693405	c3	NRPS	GCA_008693405_02274	group_5084	Core genes	2362004	2362973	fwd	Putative transposase, YhgA-like protein	SAMEA3721038_05105	NA
1305	GCA_008693405	c4	RiPP-like	GCA_008693405_03634	group_3662	Core genes	3802424	3803048	rev	Periplasmic thiol:disulfide interchange protein DsbA	dsbA_2	biosynthetic
1306	GCA_008693405	c3	NRPS	GCA_008693405_02275	group_5683	Core genes	2362962	2363913	rev	DNA-binding transcriptional regulator	deoR_2	NA
1307	GCA_009661665	c1	redox-cofactor	GCA_009661665_02481	group_188	Soft Core Genes	2533953	2534388	fwd	EamA-like transporter family protein	DD583_15770	NA
1308	GCA_008693405	c4	RiPP-like	GCA_008693405_03637	NA	NA	3804478	3805060	fwd	Molybdopterin-guanine dinucleotide biosynthesis protein MobA	mobA	NA
1309	GCA_008693405	c3	NRPS	GCA_008693405_02263	group_3250	Core genes	2347161	2348154	fwd	Iron-enterobactin transporter permease	fepG	transport
1310	GCA_014495765	c4	thiopeptide	GCA_014495765_03840	group_3150	Core genes	3962483	3963452	fwd	Putative transposase, YhgA-like protein	SAMEA3721038_05105	NA
1311	GCA_014495765	c4	thiopeptide	GCA_014495765_03839	group_5683	Core genes	3961239	3962328	fwd	ABC transporter permease	rbsC_4	transport
1312	GCA_014495765	c4	thiopeptide	GCA_014495765_03843	group_2990	Core genes	3965527	3966478	fwd	hypothetical protein	HP	biosynthetic-additional
1313	GCA_014495765	c4	thiopeptide	GCA_014495765_03845	group_5509	Core genes	3967945	3969445	fwd	Putative carbohydrate kinase	glpK_1	biosynthetic-additional
1314	GCA_014495765	c4	thiopeptide	GCA_014495765_03844	group_4593	Core genes	3966512	3967931	fwd	Fucose isomerase	DD581_15080	NA
1315	GCA_014495765	c4	thiopeptide	GCA_014495765_03841	group_3376	Core genes	3963441	3964392	rev	DNA-binding transcriptional regulator	deoR_2	NA
1316	GCA_014495765	c4	thiopeptide	GCA_014495765_03842	group_3888	Core genes	3964704	3965535	fwd	Putative transketolase	tkt	biosynthetic-additional
1317	GCA_001701425	c3	NRPS	GCA_001701425_03603	group_5415	Core genes	3702657	3703269	fwd	Lipoprotein	WP4S18C04_36900	NA
1318	GCA_001701425	c3	NRPS	GCA_001701425_03602	group_4426	Core genes	3701708	3702650	fwd	D-ribose ABC transporter substrate-binding protein	rbsB_1	transport
1319	GCA_001701425	c3	NRPS	GCA_001701425_03584	group_4477	Core genes	3679555	3679960	fwd	Xre family transcriptional regulator	NCTC8849_01772	NA
1320	GCA_001701425	c2	thiopeptide	GCA_001701425_03261	group_6334	Core genes	3348130	3350569	rev	Dimethylsulfoxide reductase subunit A	DN589_07170	biosynthetic-additional
1321	GCA_001701425	c2	thiopeptide	GCA_001701425_03256	group_6385	Core genes	3341837	3344120	fwd	Formate C-acetyltransferase	pflB	NA
1322	GCA_001701425	c3	NRPS	GCA_001701425_03604	group_5084	Core genes	3703268	3704795	fwd	Putative ABC transporter	araG_1	transport
1323	GCA_001701425	c2	thiopeptide	GCA_001701425_03258	group_6400	Soft Core Genes	3345214	3346363	rev	putative MFS-type transporter	EXT45_10410	transport
1324	GCA_001701425	c3	NRPS	GCA_001701425_03601	group_4348	Core genes	3700931	3701591	fwd	4'-phosphopantetheinyl transferase EntD	entD	biosynthetic-additional
1325	GCA_001701425	c2	thiopeptide	GCA_001701425_03255	group_5920	Core genes	3340928	3341786	fwd	Formate transporter	focA	NA
1326	GCA_001701425	c3	NRPS	GCA_001701425_03599	group_5534	Core genes	3697168	3698377	rev	Enterobactin esterase	fes	biosynthetic-additional
1327	GCA_001701425	c3	NRPS	GCA_001701425_03600	group_4093	Core genes	3698636	3700865	fwd	TonB-dependent receptor	fepA_3	transport
1328	GCA_001701425	c3	NRPS	GCA_001701425_03588	group_4539	Core genes	3683134	3683890	rev	EntA protein	entA	biosynthetic-additional
1329	GCA_001701425	c2	thiopeptide	GCA_001701425_03260	NA	NA	3347502	3348120	rev	Anaerobic dimethyl sulfoxide reductase subunit B	dmsB_1	NA
1330	GCA_001701425	c3	NRPS	GCA_001701425_03592	group_4895	Core genes	3687735	3688695	fwd	Ferric enterobactin-binding periplasmic protein FepB	fepB	transport
1331	GCA_001701425	c2	thiopeptide	GCA_001701425_03254	group_3187	Core genes	3338782	3340543	fwd	YcaO-like family	NCTC5047_06517	biosynthetic
1332	GCA_001701425	c3	NRPS	GCA_001701425_03591	group_6348	Core genes	3686371	3687547	rev	Isochorismate synthase EntC	B4U61_05945	biosynthetic-additional
1333	GCA_001701425	c2	thiopeptide	GCA_001701425_03259	group_932	Core genes	3346637	3347501	rev	DmsC protein	dmsC	NA
1334	GCA_001701425	c2	thiopeptide	GCA_001701425_03265	group_4863	Core genes	3353504	3354116	rev	Outer-membrane lipoprotein carrier protein	lolA	NA
1335	GCA_001701425	c3	NRPS	GCA_001701425_03598	group_4770	Core genes	3696937	3697141	rev	Cytoplasmic protein YbdZ	mbtH	biosynthetic-additional
1336	GCA_001701425	c3	NRPS	GCA_001701425_03597	group_6673	Core genes	3693045	3696927	rev	Enterobactin synthetase component f	4 SV	biosynthetic
1337	GCA_001701425	c3	NRPS	GCA_001701425_03579	group_4935	Core genes	3674544	3675543	rev	ABC transporter permease	EXT45_05640	transport
1338	GCA_001701425	c3	NRPS	GCA_001701425_03605	group_5683	Core genes	3704796	3705885	fwd	ABC transporter permease	rbsC_4	transport
1339	GCA_001701425	c3	NRPS	GCA_001701425_03578	group_363	Core genes	3673459	3674524	rev	Sugar ABC transporter	NCTC13443_02428	transport
1340	GCA_001701425	c3	NRPS	GCA_001701425_03587	group_5769	Core genes	3682720	3683134	rev	Proofreading thioesterase EntH	entH	biosynthetic-additional
1341	GCA_001701425	c3	NRPS	GCA_001701425_03585	group_3472	Core genes	3679956	3680154	rev	hypothetical protein	HP	hypothetical protein
1342	GCA_001701425	c3	NRPS	GCA_001701425_03586	group_5263	Core genes	3680258	3682364	rev	Carbon starvation protein A	cstA	other
1343	GCA_001701425	c3	NRPS	GCA_001701425_03596	group_5495	Core genes	3692186	3692981	fwd	Ferric enterobactin transport ATP-binding protein FepC	yusV_1	transport
1344	GCA_001701425	c2	thiopeptide	GCA_001701425_03264	group_4391	Core genes	3352152	3353496	rev	Replication-associated recombination protein A	rarA	NA
1345	GCA_001701425	c3	NRPS	GCA_001701425_03582	group_5139	Core genes	3678351	3679095	fwd	2,3-dihydro-2,3-dihydroxybenzoate dehydrogenase	fabG_3	biosynthetic-additional
1346	GCA_001701425	c2	thiopeptide	GCA_001701425_03253	group_3790	Core genes	3337974	3338667	rev	putative protein	BN49_2033	NA
1347	GCA_001701425	c3	NRPS	GCA_001701425_03580	group_3412	Core genes	3675539	3677042	rev	Sugar ABC transporter ATP-binding protein	EXT45_05635	transport
1348	GCA_001701425	c3	NRPS	GCA_001701425_03589	group_5409	Core genes	3683889	3684741	rev	Isochorismatase	entE	biosynthetic-additional
1349	GCA_001701425	c3	NRPS	GCA_001701425_03581	group_5242	Core genes	3677205	3678294	fwd	Oxidoreductase	gldA_1	biosynthetic-additional
1350	GCA_001701425	c2	thiopeptide	GCA_001701425_03257	group_933	Core genes	3344311	3345052	fwd	Pyruvate formate-lyase-activating enzyme	pflA_2	biosynthetic
1351	GCA_001701425	c2	thiopeptide	GCA_001701425_03263	group_3416	Core genes	3350769	3352062	rev	Serine--tRNA ligase	serS	NA
1352	GCA_001701425	c3	NRPS	GCA_001701425_03590	group_3850	Core genes	3684754	3686362	rev	Isochorismatase	entE	biosynthetic-additional
1353	GCA_001701425	c3	NRPS	GCA_001701425_03594	group_6276	Core genes	3690193	3691201	fwd	Ferric enterobactin transport system permease FepD	fepD	transport
1354	GCA_001701425	c3	NRPS	GCA_001701425_03595	group_163	Core genes	3691197	3692190	fwd	Iron-enterobactin transporter permease	fepG	transport
1355	GCA_001701425	c3	NRPS	GCA_001701425_03583	group_3003	Core genes	3679278	3679581	fwd	Type II toxin-antitoxin system RelE/ParE family toxin	DQG43_18725	NA
1356	GCA_001701425	c3	NRPS	GCA_001701425_03593	group_3250	Core genes	3688839	3690081	rev	Enterobactin transporter EntS	DRB04_18695	transport
1357	GCA_001908695	c3	redox-cofactor	GCA_001908695_03409	group_5920	Core genes	3507133	3507991	fwd	Formate transporter	focA	NA
1358	GCA_001908695	c3	redox-cofactor	GCA_001908695_03418	group_4391	Core genes	3518357	3519701	rev	Replication-associated recombination protein A	rarA	NA
1359	GCA_001908695	c3	redox-cofactor	GCA_001908695_03414	NA	NA	3513707	3514325	rev	Anaerobic dimethyl sulfoxide reductase subunit B	dmsB_1	NA
1360	GCA_001908695	c3	redox-cofactor	GCA_001908695_03413	group_932	Core genes	3512842	3513706	rev	DmsC protein	dmsC	NA
1361	GCA_001908695	c4	thiopeptide	GCA_001908695_03733	group_3412	Core genes	3841745	3843248	rev	Sugar ABC transporter ATP-binding protein	EXT45_05635	transport
1362	GCA_001908695	c3	redox-cofactor	GCA_001908695_03415	group_6334	Core genes	3514335	3516774	rev	Dimethylsulfoxide reductase subunit A	DN589_07170	biosynthetic-additional
1363	GCA_001908695	c4	thiopeptide	GCA_001908695_03736	group_3003	Core genes	3845484	3845787	fwd	Type II toxin-antitoxin system RelE/ParE family toxin	DQG43_18725	NA
1364	GCA_001908695	c4	thiopeptide	GCA_001908695_03735	group_5139	Core genes	3844557	3845301	fwd	2,3-dihydro-2,3-dihydroxybenzoate dehydrogenase	fabG_3	biosynthetic-additional
1365	GCA_001908695	c4	thiopeptide	GCA_001908695_03734	group_5242	Core genes	3843411	3844500	fwd	Oxidoreductase	gldA_1	biosynthetic-additional
1366	GCA_001908695	c4	thiopeptide	GCA_001908695_03737	group_4477	Core genes	3845761	3846166	fwd	Xre family transcriptional regulator	NCTC8849_01772	NA
1367	GCA_001908695	c3	redox-cofactor	GCA_001908695_03410	group_6385	Core genes	3508042	3510325	fwd	Formate C-acetyltransferase	pflB	NA
1368	GCA_001908695	c3	redox-cofactor	GCA_001908695_03419	group_4863	Core genes	3519709	3520321	rev	Outer-membrane lipoprotein carrier protein	lolA	NA
1369	GCA_001908695	c3	redox-cofactor	GCA_001908695_03408	group_3187	Core genes	3504987	3506748	fwd	YcaO-like family	NCTC5047_06517	biosynthetic
1370	GCA_001908695	c4	thiopeptide	GCA_001908695_03732	group_4935	Core genes	3840750	3841749	rev	ABC transporter permease	EXT45_05640	transport
1371	GCA_001908695	c3	redox-cofactor	GCA_001908695_03417	group_3416	Core genes	3516974	3518267	rev	Serine--tRNA ligase	serS	NA
1372	GCA_001908695	c3	redox-cofactor	GCA_001908695_03411	group_933	Core genes	3510516	3511257	fwd	Pyruvate formate-lyase-activating enzyme	pflA_2	biosynthetic
1373	GCA_001908695	c4	thiopeptide	GCA_001908695_03731	group_363	Core genes	3839665	3840730	rev	Sugar ABC transporter	NCTC13443_02428	transport
1374	GCA_001908695	c3	redox-cofactor	GCA_001908695_03412	group_6400	Soft Core Genes	3511419	3512568	rev	putative MFS-type transporter	EXT45_10410	transport
1375	GCA_002787755	c2	NRPS	GCA_002787755_02124	group_6258	Core genes	2170272	2171028	rev	Pyrroloquinoline-quinone synthase	pqqC	biosynthetic
1376	GCA_002787755	c2	NRPS	GCA_002787755_02119	mrdA	Core genes	2163820	2165731	fwd	Peptidoglycan D,D-transpeptidase MrdA	pbp2	NA
1377	GCA_002787755	c1	T1PKS	GCA_002787755_01414	group_1675	Sell Genes	1462107	1462938	rev	putative protein	NCTC5047_02144	NA
1378	GCA_002787755	c1	T1PKS	GCA_002787755_01417	group_1673	Sell Genes	1464322	1464622	rev	putative protein	NCTC13635_01123	NA
1379	GCA_002787755	c1	T1PKS	GCA_002787755_01415	group_1674	Sell Genes	1463406	1463541	rev	putative protein	SAMEA3515094_00698	NA
1380	GCA_002787755	c2	NRPS	GCA_002787755_02121	group_3429	Core genes	2166577	2168863	rev	Pyrroloquinoline quinone biosynthesis protein PqqF	pqqF	biosynthetic-additional
1381	GCA_002787755	c2	NRPS	GCA_002787755_02123	group_6147	Core genes	2169991	2170270	rev	PqqA binding protein	pqqD	biosynthetic
1382	GCA_002787755	c2	NRPS	GCA_002787755_02128	group_6051	Core genes	2174552	2175293	fwd	OmpR family transcriptional regulatory protein	ompR_2	regulatory
1383	GCA_002787755	c2	NRPS	GCA_002787755_02118	group_188	Soft Core Genes	2163145	2163622	fwd	DMT family transporter	AM386_19200	NA
1384	GCA_002787755	c2	NRPS	GCA_002787755_02117	group_5104	Core genes	2162701	2163136	fwd	EamA-like transporter family protein	DD583_15770	NA
1385	GCA_002787755	c2	NRPS	GCA_002787755_02125	group_5262	Core genes	2171021	2171948	rev	Coenzyme PQQ synthesis protein B	pqqB	NA
1386	GCA_002787755	c2	NRPS	GCA_002787755_02122	group_6714	Core genes	2168862	2170005	rev	PqqA peptide cyclase	moaA	biosynthetic
1387	GCA_002787755	c2	NRPS	GCA_002787755_02116	group_6113	Core genes	2161669	2162602	rev	LysR family transcriptional regulator	dmlR_9	regulatory
1388	GCA_002787755	c1	T1PKS	GCA_002787755_01416	group_1073	Sell Genes	1463537	1464323	rev	PRTRC system ParB family protein	DRB03_09145	NA
1389	GCA_002787755	c2	NRPS	GCA_002787755_02115	group_4958	Core genes	2159223	2161401	rev	Catalase-peroxidase	katG	NA
1390	GCA_002787755	c2	NRPS	GCA_002787755_02127	group_3897	Core genes	2173473	2174466	fwd	AB hydrolase-1 domain-containing protein	BN49_2905	biosynthetic-additional
1391	GCA_002787755	c2	NRPS	GCA_002787755_02126	group_3809	Core genes	2172210	2173230	rev	Membrane dipeptidase	ETE60_11325	NA
1392	GCA_002787755	c2	NRPS	GCA_002787755_02120	group_837	Core genes	2165843	2166581	fwd	GMP synthase [glutamine-hydrolyzing]	guaA_1	NA
1393	GCA_009661665	c3	NRPS	GCA_009661665_03694	group_363	Core genes	3776497	3777562	rev	Sugar ABC transporter	NCTC13443_02428	transport
1394	GCA_009661665	c1	redox-cofactor	GCA_009661665_02486	group_6147	Core genes	2540114	2541257	rev	PqqA peptide cyclase	moaA	biosynthetic
1395	GCA_009661665	c3	NRPS	GCA_009661665_03695	group_4935	Core genes	3777582	3778581	rev	ABC transporter permease	EXT45_05640	transport
1396	GCA_009661665	c2	thiopeptide	GCA_009661665_03373	group_932	Core genes	3449727	3450591	rev	DmsC protein	dmsC	NA
1397	GCA_009661665	c1	redox-cofactor	GCA_009661665_02484	group_3429	Core genes	2537095	2537833	fwd	GMP synthase [glutamine-hydrolyzing]	guaA_1	NA
1398	GCA_009661665	c3	NRPS	GCA_009661665_03698	group_5139	Core genes	3781389	3782133	fwd	2,3-dihydro-2,3-dihydroxybenzoate dehydrogenase	fabG_3	biosynthetic-additional
1399	GCA_009661665	c3	NRPS	GCA_009661665_03699	group_3003	Core genes	3782316	3782619	fwd	Type II toxin-antitoxin system RelE/ParE family toxin	DQG43_18725	NA
1400	GCA_009661665	c2	thiopeptide	GCA_009661665_03366	group_3654	Core genes	3439787	3440876	rev	Phosphoserine aminotransferase	serC	NA
1401	GCA_009661665	c1	redox-cofactor	GCA_009661665_02488	group_5262	Core genes	2541524	2542280	rev	Pyrroloquinoline-quinone synthase	pqqC	biosynthetic
1402	GCA_009661665	c2	thiopeptide	GCA_009661665_03374	NA	NA	3450592	3451210	rev	Anaerobic dimethyl sulfoxide reductase subunit B	dmsB_1	NA
1403	GCA_009661665	c1	redox-cofactor	GCA_009661665_02493	group_1010	Core genes	2546541	2547885	fwd	Histidine kinase	envZ_1	regulatory
1404	GCA_009661665	c2	thiopeptide	GCA_009661665_03369	group_5920	Core genes	3444018	3444876	fwd	Formate transporter	focA	NA
1405	GCA_009661665	c2	thiopeptide	GCA_009661665_03370	group_6385	Core genes	3444927	3447210	fwd	Formate C-acetyltransferase	pflB	NA
1406	GCA_009661665	c2	thiopeptide	GCA_009661665_03371	group_933	Core genes	3447401	3448142	fwd	Pyruvate formate-lyase-activating enzyme	pflA_2	biosynthetic
1407	GCA_009661665	c2	thiopeptide	GCA_009661665_03363	group_5085	Core genes	3435765	3437439	rev	30S ribosomal protein S1	rpsA	NA
1408	GCA_009661665	c1	redox-cofactor	GCA_009661665_02496	group_6561	Core genes	2550596	2552069	rev	Ddc protein	ddc	biosynthetic-additional
1409	GCA_009661665	c2	thiopeptide	GCA_009661665_03362	group_3618	Core genes	3435326	3435614	rev	Integration host factor subunit beta	ihfB	other
1410	GCA_009661665	c2	thiopeptide	GCA_009661665_03368	group_3187	Core genes	3441872	3443633	fwd	YcaO-like family	NCTC5047_06517	biosynthetic
1411	GCA_009661665	c2	thiopeptide	GCA_009661665_03361	group_4409	Core genes	3432856	3435121	rev	Putative recombination protein with metallo-hydrolase domain	ycaI	NA
1412	GCA_009661665	c1	redox-cofactor	GCA_009661665_02495	group_3545	Core genes	2549509	2550391	rev	NADH dehydrogenase transcriptional regulator	allS_2	regulatory
1413	GCA_009661665	c1	redox-cofactor	GCA_009661665_02490	group_3897	Core genes	2543462	2544482	rev	Membrane dipeptidase	ETE60_11325	NA
1414	GCA_009661665	c1	redox-cofactor	GCA_009661665_02494	group_5526	Core genes	2547987	2549178	fwd	Cytochrome c biogenesis protein/redoxin	dipZ	other
1415	GCA_009661665	c3	NRPS	GCA_009661665_03696	group_3412	Core genes	3778577	3780080	rev	Sugar ABC transporter ATP-binding protein	EXT45_05635	transport
1416	GCA_009661665	c1	redox-cofactor	GCA_009661665_02485	group_6714	Core genes	2537829	2540115	rev	Pyrroloquinoline quinone biosynthesis protein PqqF	pqqF	biosynthetic-additional
1417	GCA_009661665	c1	redox-cofactor	GCA_009661665_02492	group_184	Core genes	2545804	2546545	fwd	OmpR family transcriptional regulatory protein	ompR_2	regulatory
1418	GCA_009661665	c2	thiopeptide	GCA_009661665_03372	group_6400	Soft Core Genes	3448304	3449453	rev	putative MFS-type transporter	EXT45_10410	transport
1419	GCA_009661665	c2	thiopeptide	GCA_009661665_03375	group_6334	Core genes	3451220	3453659	rev	Dimethylsulfoxide reductase subunit A	DN589_07170	biosynthetic-additional
1420	GCA_009661665	c1	redox-cofactor	GCA_009661665_02487	group_6258	Core genes	2541243	2541522	rev	PqqA binding protein	pqqD	biosynthetic
1421	GCA_009661665	c2	thiopeptide	GCA_009661665_03379	group_4863	Core genes	3456594	3457206	rev	Outer-membrane lipoprotein carrier protein	lolA	NA
1422	GCA_009661665	c1	redox-cofactor	GCA_009661665_02491	group_6051	Core genes	2544725	2545718	fwd	AB hydrolase-1 domain-containing protein	BN49_2905	biosynthetic-additional
1423	GCA_009661665	c2	thiopeptide	GCA_009661665_03378	group_4391	Core genes	3455242	3456586	rev	Replication-associated recombination protein A	rarA	NA
1424	GCA_009661665	c2	thiopeptide	GCA_009661665_03367	group_3790	Core genes	3441064	3441757	rev	putative protein	BN49_2033	NA
1425	GCA_009661665	c2	thiopeptide	GCA_009661665_03364	group_4597	Core genes	3437572	3438256	rev	Cytidylate kinase	cmk	NA
1426	GCA_009661665	c2	thiopeptide	GCA_009661665_03377	group_3416	Core genes	3453859	3455152	rev	Serine--tRNA ligase	serS	NA
1427	GCA_009661665	c2	thiopeptide	GCA_009661665_03365	group_4668	Core genes	3438430	3439714	rev	3-phosphoshikimate 1-carboxyvinyltransferase	aroA	NA
1428	GCA_009661665	c3	NRPS	GCA_009661665_03697	group_5242	Core genes	3780243	3781332	fwd	Oxidoreductase	gldA_1	biosynthetic-additional
1429	GCA_009661665	c3	NRPS	GCA_009661665_03693	group_913	Core genes	3776153	3776396	rev	hypothetical protein	HP	hypothetical protein
1430	GCA_009661665	c1	redox-cofactor	GCA_009661665_02489	group_3809	Core genes	2542273	2543200	rev	Coenzyme PQQ synthesis protein B	pqqB	NA
1431	GCA_014495765	c4	thiopeptide	GCA_014495765_03847	group_4202	Core genes	3970363	3971257	fwd	Transcriptional regulator	C3F39_07455	regulatory
1432	GCA_014495765	c4	thiopeptide	GCA_014495765_03846	group_6579	Core genes	3969503	3970109	rev	Glutathione S-transferase, unnamed subgroup 2	NCTC9601_03502	biosynthetic-additional
1433	GCA_014495765	c5	NRPS	GCA_014495765_05204	NA	NA	5392002	5394795	rev	DNA polymerase I	polA	NA
1434	GCA_014495765	c5	NRPS	GCA_014495765_05206	NA	NA	5396139	5396763	rev	Periplasmic thiol:disulfide interchange protein DsbA	dsbA_2	biosynthetic
1435	GCA_014495765	c5	NRPS	GCA_014495765_05205	NA	NA	5395191	5396091	fwd	Acyltransferase	DN589_19810	NA
1436	GCA_014495765	c4	thiopeptide	GCA_014495765_03848	group_3234	Core genes	3971253	3972510	rev	Small-conductance mechanosensitive channel	mscM	transport
1437	GCA_014495765	c4	thiopeptide	GCA_014495765_03849	group_3736	Core genes	3972734	3973181	fwd	C-lysozyme inhibitor	DN589_03830	NA
1438	GCA_001746535	c2	thiopeptide	GCA_001746535_03553	group_4668	Core genes	3639755	3641429	rev	30S ribosomal protein S1	rpsA	NA
1439	GCA_001746535	c2	thiopeptide	GCA_001746535_03552	group_4597	Core genes	3639316	3639604	rev	Integration host factor subunit beta	ihfB	other
1440	GCA_001746535	c1	redox-cofactor	GCA_001746535_02672	mrdA	Core genes	2740862	2741795	rev	LysR family transcriptional regulator	dmlR_9	regulatory
1441	GCA_001701425	c3	NRPS	GCA_001701425_03614	group_3234	Core genes	3714810	3716067	rev	Small-conductance mechanosensitive channel	mscM	transport
1442	GCA_001701425	c3	NRPS	GCA_001701425_03609	group_2990	Core genes	3709084	3710035	fwd	hypothetical protein	HP	biosynthetic-additional
1443	GCA_001746535	c2	thiopeptide	GCA_001746535_03554	group_3654	Core genes	3641562	3642246	rev	Cytidylate kinase	cmk	NA
1444	GCA_001701425	c3	NRPS	GCA_001701425_03611	group_5509	Core genes	3711502	3713002	fwd	Putative carbohydrate kinase	glpK_1	biosynthetic-additional
1445	GCA_001746535	c2	thiopeptide	GCA_001746535_03551	group_5085	Core genes	3636846	3639111	rev	Putative recombination protein with metallo-hydrolase domain	ycaI	NA
1446	GCA_001701425	c3	NRPS	GCA_001701425_03608	group_3888	Core genes	3708261	3709092	fwd	Putative transketolase	tkt	biosynthetic-additional
1447	GCA_001746535	c1	redox-cofactor	GCA_001746535_02687	group_492	Core genes	2757450	2758332	rev	NADH dehydrogenase transcriptional regulator	allS_2	regulatory
1448	GCA_001746535	c1	redox-cofactor	GCA_001746535_02688	group_6582	Core genes	2758537	2760010	rev	Ddc protein	ddc	biosynthetic-additional
1449	GCA_001746535	c1	redox-cofactor	GCA_001746535_02676	group_6147	Core genes	2745036	2745774	fwd	GMP synthase [glutamine-hydrolyzing]	guaA_1	NA
1450	GCA_001701425	c3	NRPS	GCA_001701425_03613	group_4202	Core genes	3713920	3714814	fwd	Transcriptional regulator	C3F39_07455	regulatory
1451	GCA_001746535	c1	redox-cofactor	GCA_001746535_02680	group_3897	Core genes	2749465	2750221	rev	Pyrroloquinoline-quinone synthase	pqqC	biosynthetic
1452	GCA_001701425	c3	NRPS	GCA_001701425_03607	group_3376	Core genes	3706998	3707949	rev	DNA-binding transcriptional regulator	deoR_2	NA
1453	GCA_001746535	c1	redox-cofactor	GCA_001746535_02679	group_3809	Core genes	2749184	2749463	rev	PqqA binding protein	pqqD	biosynthetic
1454	GCA_001701425	c3	NRPS	GCA_001701425_03612	group_6579	Core genes	3713060	3713666	rev	Glutathione S-transferase, unnamed subgroup 2	NCTC9601_03502	biosynthetic-additional
1455	GCA_001701425	c4	RiPP-like	GCA_001701425_04942	NA	NA	5110788	5111688	fwd	Acyltransferase	DN589_19810	NA
1456	GCA_001746535	c1	redox-cofactor	GCA_001746535_02686	group_6561	Core genes	2755928	2757119	fwd	Cytochrome c biogenesis protein/redoxin	dipZ	other
1457	GCA_001746535	c1	redox-cofactor	GCA_001746535_02685	group_3545	Core genes	2754482	2755826	fwd	Histidine kinase	envZ_1	regulatory
1458	GCA_001701425	c4	RiPP-like	GCA_001701425_04944	NA	NA	5112387	5113374	rev	YihE protein	rdoA	biosynthetic-additional
1459	GCA_001746535	c2	thiopeptide	GCA_001746535_03555	group_3790	Core genes	3642420	3643704	rev	3-phosphoshikimate 1-carboxyvinyltransferase	aroA	NA
1460	GCA_001701425	c4	RiPP-like	GCA_001701425_04943	NA	NA	5111736	5112360	rev	Periplasmic thiol:disulfide interchange protein DsbA	dsbA_2	biosynthetic
1461	GCA_001746535	c1	redox-cofactor	GCA_001746535_02675	group_6714	Core genes	2743013	2744924	fwd	Peptidoglycan D,D-transpeptidase MrdA	pbp2	NA
1462	GCA_001746535	c1	redox-cofactor	GCA_001746535_02673	group_837	Core genes	2741894	2742329	fwd	EamA-like transporter family protein	DD583_15770	NA
1463	GCA_001746535	c1	redox-cofactor	GCA_001746535_02674	group_3429	Core genes	2742338	2742815	fwd	DMT family transporter	AM386_19200	NA
1464	GCA_001746535	c1	redox-cofactor	GCA_001746535_02684	group_5526	Core genes	2753745	2754486	fwd	OmpR family transcriptional regulatory protein	ompR_2	regulatory
1465	GCA_001701425	c4	RiPP-like	GCA_001701425_04941	NA	NA	5107599	5110392	rev	DNA polymerase I	polA	NA
1466	GCA_001701425	c4	RiPP-like	GCA_001701425_04947	group_3027	Core genes	5114368	5114875	fwd	Molybdopterin-guanine dinucleotide biosynthesis protein MobB	mobB	NA
1467	GCA_001701425	c3	NRPS	GCA_001701425_03606	group_3150	Core genes	3706040	3707009	fwd	Putative transposase, YhgA-like protein	SAMEA3721038_05105	NA
1468	GCA_001701425	c4	RiPP-like	GCA_001701425_04945	group_3800	Core genes	5113449	5113719	rev	YihD protein	yihD	NA
1469	GCA_001746535	c1	redox-cofactor	GCA_001746535_02677	group_6258	Core genes	2745770	2748056	rev	Pyrroloquinoline quinone biosynthesis protein PqqF	pqqF	biosynthetic-additional
1470	GCA_001701425	c4	RiPP-like	GCA_001701425_04946	group_4232	Core genes	5113790	5114372	fwd	Molybdopterin-guanine dinucleotide biosynthesis protein MobA	mobA	NA
1471	GCA_001701425	c3	NRPS	GCA_001701425_03610	group_4593	Core genes	3710069	3711488	fwd	Fucose isomerase	DD581_15080	NA
1472	GCA_001701425	c3	NRPS	GCA_001701425_03615	group_3736	Core genes	3716291	3716738	fwd	C-lysozyme inhibitor	DN589_03830	NA
1473	GCA_001746535	c1	redox-cofactor	GCA_001746535_02678	group_5262	Core genes	2748055	2749198	rev	PqqA peptide cyclase	moaA	biosynthetic
1474	GCA_001746535	c1	redox-cofactor	GCA_001746535_02682	group_184	Core genes	2751403	2752423	rev	Membrane dipeptidase	ETE60_11325	NA
1475	GCA_001746535	c1	redox-cofactor	GCA_001746535_02683	group_1010	Core genes	2752666	2753659	fwd	AB hydrolase-1 domain-containing protein	BN49_2905	biosynthetic-additional
1476	GCA_001746535	c1	redox-cofactor	GCA_001746535_02671	group_188	Soft Core Genes	2738416	2740594	rev	Catalase-peroxidase	katG	NA
1477	GCA_001746535	c1	redox-cofactor	GCA_001746535_02681	group_6051	Core genes	2750214	2751141	rev	Coenzyme PQQ synthesis protein B	pqqB	NA
1478	GCA_001908695	c4	thiopeptide	GCA_001908695_03739	group_5263	Core genes	3846464	3848570	rev	Carbon starvation protein A	cstA	other
1479	GCA_001908695	c4	thiopeptide	GCA_001908695_03747	group_6276	Core genes	3856399	3857407	fwd	Ferric enterobactin transport system permease FepD	fepD	transport
1480	GCA_001908695	c4	thiopeptide	GCA_001908695_03744	group_6348	Core genes	3852577	3853753	rev	Isochorismate synthase EntC	B4U61_05945	biosynthetic-additional
1481	GCA_001908695	c4	thiopeptide	GCA_001908695_03743	group_3850	Core genes	3850960	3852568	rev	Isochorismatase	entE	biosynthetic-additional
1482	GCA_001908695	c4	thiopeptide	GCA_001908695_03751	group_4770	Core genes	3863143	3863347	rev	Cytoplasmic protein YbdZ	mbtH	biosynthetic-additional
1483	GCA_001908695	c4	thiopeptide	GCA_001908695_03745	group_4895	Core genes	3853941	3854901	fwd	Ferric enterobactin-binding periplasmic protein FepB	fepB	transport
1484	GCA_001908695	c4	thiopeptide	GCA_001908695_03754	group_4348	Core genes	3867137	3867797	fwd	4'-phosphopantetheinyl transferase EntD	entD	biosynthetic-additional
1485	GCA_001908695	c4	thiopeptide	GCA_001908695_03753	group_4093	Core genes	3864842	3867071	fwd	TonB-dependent receptor	fepA_3	transport
1486	GCA_001908695	c4	thiopeptide	GCA_001908695_03752	group_5534	Core genes	3863374	3864583	rev	Enterobactin esterase	fes	biosynthetic-additional
1487	GCA_001908695	c4	thiopeptide	GCA_001908695_03755	group_4426	Core genes	3867914	3868856	fwd	D-ribose ABC transporter substrate-binding protein	rbsB_1	transport
1488	GCA_001908695	c4	thiopeptide	GCA_001908695_03740	group_5769	Core genes	3848926	3849340	rev	Proofreading thioesterase EntH	entH	biosynthetic-additional
1489	GCA_001908695	c4	thiopeptide	GCA_001908695_03748	group_163	Core genes	3857403	3858396	fwd	Iron-enterobactin transporter permease	fepG	transport
1490	GCA_001908695	c4	thiopeptide	GCA_001908695_03738	group_3472	Core genes	3846162	3846360	rev	hypothetical protein	HP	hypothetical protein
1491	GCA_001908695	c4	thiopeptide	GCA_001908695_03750	group_6673	Core genes	3859251	3863133	rev	Enterobactin synthetase component f	4 SV	biosynthetic
1492	GCA_001908695	c4	thiopeptide	GCA_001908695_03746	group_3250	Core genes	3855045	3856287	rev	Enterobactin transporter EntS	DRB04_18695	transport
1493	GCA_001908695	c4	thiopeptide	GCA_001908695_03741	group_4539	Core genes	3849340	3850096	rev	EntA protein	entA	biosynthetic-additional
1494	GCA_001908695	c4	thiopeptide	GCA_001908695_03749	group_5495	Core genes	3858392	3859187	fwd	Ferric enterobactin transport ATP-binding protein FepC	yusV_1	transport
1495	GCA_001908695	c4	thiopeptide	GCA_001908695_03742	group_5409	Core genes	3850095	3850947	rev	Isochorismatase	entE	biosynthetic-additional
1496	GCA_002787755	c3	redox-cofactor	GCA_002787755_03011	group_5920	Core genes	3077145	3079428	fwd	Formate C-acetyltransferase	pflB	NA
1497	GCA_002787755	c3	redox-cofactor	GCA_002787755_03006	group_4597	Core genes	3070648	3071932	rev	3-phosphoshikimate 1-carboxyvinyltransferase	aroA	NA
1498	GCA_002787755	c2	NRPS	GCA_002787755_02129	group_184	Core genes	2175289	2176633	fwd	Histidine kinase	envZ_1	regulatory
1499	GCA_002787755	c2	NRPS	GCA_002787755_02132	group_3545	Core genes	2179344	2180817	rev	Ddc protein	ddc	biosynthetic-additional
1500	GCA_002787755	c2	NRPS	GCA_002787755_02130	group_1010	Core genes	2176735	2177926	fwd	Cytochrome c biogenesis protein/redoxin	dipZ	other
1501	GCA_002787755	c3	redox-cofactor	GCA_002787755_03008	group_3654	Core genes	3073282	3073975	rev	putative protein	BN49_2033	NA
1502	GCA_002787755	c3	redox-cofactor	GCA_002787755_03010	group_3187	Core genes	3076236	3077094	fwd	Formate transporter	focA	NA
1503	GCA_002787755	c3	redox-cofactor	GCA_002787755_03015	group_932	Core genes	3082810	3083428	rev	Anaerobic dimethyl sulfoxide reductase subunit B	dmsB_1	NA
1504	GCA_002787755	c3	redox-cofactor	GCA_002787755_03005	group_5085	Core genes	3069790	3070474	rev	Cytidylate kinase	cmk	NA
1505	GCA_002787755	c3	redox-cofactor	GCA_002787755_03004	group_3618	Core genes	3067983	3069657	rev	30S ribosomal protein S1	rpsA	NA
1506	GCA_002787755	c3	redox-cofactor	GCA_002787755_03012	group_6385	Core genes	3079619	3080360	fwd	Pyruvate formate-lyase-activating enzyme	pflA_2	biosynthetic
1507	GCA_002787755	c3	redox-cofactor	GCA_002787755_03009	group_3790	Core genes	3074090	3075851	fwd	YcaO-like family	NCTC5047_06517	biosynthetic
1508	GCA_002787755	c3	redox-cofactor	GCA_002787755_03003	group_4409	Core genes	3067544	3067832	rev	Integration host factor subunit beta	ihfB	other
1509	GCA_002787755	c2	NRPS	GCA_002787755_02131	group_5526	Core genes	2178257	2179139	rev	NADH dehydrogenase transcriptional regulator	allS_2	regulatory
1510	GCA_002787755	c3	redox-cofactor	GCA_002787755_03002	group_3271	Core genes	3065074	3067339	rev	Putative recombination protein with metallo-hydrolase domain	ycaI	NA
1511	GCA_002787755	c3	redox-cofactor	GCA_002787755_03014	group_6400	Soft Core Genes	3081945	3082809	rev	DmsC protein	dmsC	NA
1512	GCA_002787755	c3	redox-cofactor	GCA_002787755_03013	group_933	Core genes	3080522	3081671	rev	putative MFS-type transporter	EXT45_10410	transport
1513	GCA_002787755	c3	redox-cofactor	GCA_002787755_03007	group_4668	Core genes	3072005	3073094	rev	Phosphoserine aminotransferase	serC	NA
1514	GCA_009661665	c4	RiPP-like	GCA_009661665_05076	NA	NA	5235814	5238607	rev	DNA polymerase I	polA	NA
1515	GCA_009661665	c3	NRPS	GCA_009661665_03702	group_5263	Core genes	3783296	3785402	rev	Carbon starvation protein A	cstA	other
1516	GCA_009661665	c4	RiPP-like	GCA_009661665_05077	NA	NA	5239002	5239902	fwd	Acyltransferase	DN589_19810	NA
1517	GCA_009661665	c3	NRPS	GCA_009661665_03725	group_2990	Core genes	3812122	3813073	fwd	hypothetical protein	HP	biosynthetic-additional
1518	GCA_009661665	c3	NRPS	GCA_009661665_03700	group_4477	Core genes	3782593	3782998	fwd	Xre family transcriptional regulator	NCTC8849_01772	NA
1519	GCA_009661665	c4	RiPP-like	GCA_009661665_05080	group_3800	Core genes	5241663	5241933	rev	YihD protein	yihD	NA
1520	GCA_009661665	c4	RiPP-like	GCA_009661665_05081	group_4232	Core genes	5242004	5242586	fwd	Molybdopterin-guanine dinucleotide biosynthesis protein MobA	mobA	NA
1521	GCA_009661665	c3	NRPS	GCA_009661665_03718	group_4426	Core genes	3804746	3805688	fwd	D-ribose ABC transporter substrate-binding protein	rbsB_1	transport
1522	GCA_009661665	c3	NRPS	GCA_009661665_03704	group_4539	Core genes	3786172	3786928	rev	EntA protein	entA	biosynthetic-additional
1523	GCA_009661665	c3	NRPS	GCA_009661665_03726	group_4593	Core genes	3813107	3814526	fwd	Fucose isomerase	DD581_15080	NA
1524	GCA_009661665	c3	NRPS	GCA_009661665_03709	group_3250	Core genes	3791877	3793119	rev	Enterobactin transporter EntS	DRB04_18695	transport
1525	GCA_009661665	c3	NRPS	GCA_009661665_03721	group_5683	Core genes	3807834	3808923	fwd	ABC transporter permease	rbsC_4	transport
1526	GCA_009661665	c3	NRPS	GCA_009661665_03722	group_3150	Core genes	3809078	3810047	fwd	Putative transposase, YhgA-like protein	SAMEA3721038_05105	NA
1527	GCA_009661665	c3	NRPS	GCA_009661665_03723	group_3376	Core genes	3810036	3810987	rev	DNA-binding transcriptional regulator	deoR_2	NA
1528	GCA_009661665	c3	NRPS	GCA_009661665_03715	group_5534	Core genes	3800206	3801415	rev	Enterobactin esterase	fes	biosynthetic-additional
1529	GCA_009661665	c3	NRPS	GCA_009661665_03712	group_5495	Core genes	3795224	3796019	fwd	Ferric enterobactin transport ATP-binding protein FepC	yusV_1	transport
1530	GCA_009661665	c3	NRPS	GCA_009661665_03714	group_4770	Core genes	3799975	3800179	rev	Cytoplasmic protein YbdZ	mbtH	biosynthetic-additional
1531	GCA_009661665	c3	NRPS	GCA_009661665_03720	group_5084	Core genes	3806306	3807833	fwd	Putative ABC transporter	araG_1	transport
1532	GCA_009661665	c3	NRPS	GCA_009661665_03713	group_6673	Core genes	3796083	3799965	rev	Enterobactin synthetase component f	4 SV	biosynthetic
1533	GCA_009661665	c3	NRPS	GCA_009661665_03711	group_163	Core genes	3794235	3795228	fwd	Iron-enterobactin transporter permease	fepG	transport
1534	GCA_009661665	c3	NRPS	GCA_009661665_03706	group_3850	Core genes	3787792	3789400	rev	Isochorismatase	entE	biosynthetic-additional
1535	GCA_009661665	c3	NRPS	GCA_009661665_03710	group_6276	Core genes	3793231	3794239	fwd	Ferric enterobactin transport system permease FepD	fepD	transport
1536	GCA_009661665	c4	RiPP-like	GCA_009661665_05078	NA	NA	5239950	5240574	rev	Periplasmic thiol:disulfide interchange protein DsbA	dsbA_2	biosynthetic
1537	GCA_009661665	c3	NRPS	GCA_009661665_03701	group_3472	Core genes	3782994	3783192	rev	hypothetical protein	HP	hypothetical protein
1538	GCA_009661665	c3	NRPS	GCA_009661665_03708	group_4895	Core genes	3790773	3791733	fwd	Ferric enterobactin-binding periplasmic protein FepB	fepB	transport
1539	GCA_009661665	c3	NRPS	GCA_009661665_03724	group_3888	Core genes	3811299	3812130	fwd	Putative transketolase	tkt	biosynthetic-additional
1540	GCA_009661665	c3	NRPS	GCA_009661665_03727	group_5509	Core genes	3814540	3816040	fwd	Putative carbohydrate kinase	glpK_1	biosynthetic-additional
1541	GCA_009661665	c3	NRPS	GCA_009661665_03703	group_5769	Core genes	3785758	3786172	rev	Proofreading thioesterase EntH	entH	biosynthetic-additional
1542	GCA_009661665	c3	NRPS	GCA_009661665_03730	group_3234	Core genes	3817848	3819105	rev	Small-conductance mechanosensitive channel	mscM	transport
1543	GCA_009661665	c3	NRPS	GCA_009661665_03707	group_6348	Core genes	3789409	3790585	rev	Isochorismate synthase EntC	B4U61_05945	biosynthetic-additional
1544	GCA_009661665	c3	NRPS	GCA_009661665_03729	group_4202	Core genes	3816958	3817852	fwd	Transcriptional regulator	C3F39_07455	regulatory
1545	GCA_009661665	c3	NRPS	GCA_009661665_03719	group_5415	Core genes	3805695	3806307	fwd	Lipoprotein	WP4S18C04_36900	NA
1546	GCA_009661665	c3	NRPS	GCA_009661665_03716	group_4093	Core genes	3801674	3803903	fwd	TonB-dependent receptor	fepA_3	transport
1547	GCA_009661665	c3	NRPS	GCA_009661665_03728	group_6579	Core genes	3816098	3816704	rev	Glutathione S-transferase, unnamed subgroup 2	NCTC9601_03502	biosynthetic-additional
1548	GCA_009661665	c3	NRPS	GCA_009661665_03717	group_4348	Core genes	3803969	3804629	fwd	4'-phosphopantetheinyl transferase EntD	entD	biosynthetic-additional
1549	GCA_009661665	c4	RiPP-like	GCA_009661665_05079	NA	NA	5240601	5241588	rev	YihE protein	rdoA	biosynthetic-additional
1550	GCA_009661665	c3	NRPS	GCA_009661665_03731	group_3736	Core genes	3819329	3819776	fwd	C-lysozyme inhibitor	DN589_03830	NA
1551	GCA_009661665	c3	NRPS	GCA_009661665_03705	group_5409	Core genes	3786927	3787779	rev	Isochorismatase	entE	biosynthetic-additional
1552	GCA_014495765	c5	NRPS	GCA_014495765_05208	group_3800	Core genes	5397852	5398122	rev	YihD protein	yihD	NA
1553	GCA_014495765	c5	NRPS	GCA_014495765_05207	NA	NA	5396790	5397777	rev	YihE protein	rdoA	biosynthetic-additional
1554	GCA_014495785	c1	T1PKS	GCA_014495785_00916	group_1830	Sell Genes	991379	992405	rev	VirB11	SAMEA3721038_00118	NA
1555	GCA_014495785	c1	T1PKS	GCA_014495785_00918	group_1190	Sell Genes	993688	994594	rev	P-type conjugative transfer protein VirB9	AM386_29335	NA
1556	GCA_014495785	c1	T1PKS	GCA_014495785_00917	group_1831	Sell Genes	992394	993645	rev	VirB10	virB10	NA
1557	GCA_014495765	c5	NRPS	GCA_014495765_05209	group_4232	Core genes	5398193	5398775	fwd	Molybdopterin-guanine dinucleotide biosynthesis protein MobA	mobA	NA
1558	GCA_014495765	c5	NRPS	GCA_014495765_05210	group_3027	Core genes	5398771	5399278	fwd	Molybdopterin-guanine dinucleotide biosynthesis protein MobB	mobB	NA
1559	GCA_001746535	c2	thiopeptide	GCA_001746535_03560	group_257	Cloud genes	3648917	3651200	fwd	Formate C-acetyltransferase	pflB	NA
1560	GCA_001746535	c2	thiopeptide	GCA_001746535_03568	group_5090	Core genes	3658959	3660303	rev	Replication-associated recombination protein A	rarA	NA
1561	GCA_001746535	c2	thiopeptide	GCA_001746535_03559	group_933	Core genes	3648008	3648866	fwd	Formate transporter	focA	NA
1562	GCA_001746535	c2	thiopeptide	GCA_001746535_03564	group_6584	Core genes	3654582	3654927	rev	Anaerobic dimethyl sulfoxide reductase subunit B	dmsB_1	NA
1563	GCA_001746535	c2	thiopeptide	GCA_001746535_03569	group_6558	Core genes	3660311	3660923	rev	Outer-membrane lipoprotein carrier protein	lolA	NA
1564	GCA_001746535	c2	thiopeptide	GCA_001746535_03556	group_3187	Core genes	3643777	3644866	rev	Phosphoserine aminotransferase	serC	NA
1565	GCA_001746535	c2	thiopeptide	GCA_001746535_03567	group_4863	Core genes	3657576	3658869	rev	Serine--tRNA ligase	serS	NA
1566	GCA_001746535	c2	thiopeptide	GCA_001746535_03558	group_6385	Core genes	3645862	3647623	fwd	YcaO-like family	NCTC5047_06517	biosynthetic
1567	GCA_001746535	c3	NRPS	GCA_001746535_03885	group_4477	Core genes	3985192	3985936	fwd	2,3-dihydro-2,3-dihydroxybenzoate dehydrogenase	fabG_3	biosynthetic-additional
1568	GCA_001746535	c3	NRPS	GCA_001746535_03882	group_5242	Core genes	3981385	3982384	rev	ABC transporter permease	EXT45_05640	transport
1569	GCA_001746535	c3	NRPS	GCA_001746535_03883	group_5139	Core genes	3982380	3983883	rev	Sugar ABC transporter ATP-binding protein	EXT45_05635	transport
1570	GCA_001746535	c3	NRPS	GCA_001746535_03884	group_3003	Core genes	3984046	3985135	fwd	Oxidoreductase	gldA_1	biosynthetic-additional
1571	GCA_001746535	c2	thiopeptide	GCA_001746535_03563	group_6334	Core genes	3653717	3654581	rev	DmsC protein	dmsC	NA
1572	GCA_001746535	c3	NRPS	GCA_001746535_03881	group_3412	Core genes	3980300	3981365	rev	Sugar ABC transporter	NCTC13443_02428	transport
1573	GCA_001746535	c2	thiopeptide	GCA_001746535_03561	group_932	Core genes	3651391	3652132	fwd	Pyruvate formate-lyase-activating enzyme	pflA_2	biosynthetic
1574	GCA_001746535	c2	thiopeptide	GCA_001746535_03562	NA	NA	3652294	3653443	rev	putative MFS-type transporter	EXT45_10410	transport
1575	GCA_001746535	c2	thiopeptide	GCA_001746535_03565	group_3416	Core genes	3654937	3657376	rev	Dimethylsulfoxide reductase subunit A	DN589_07170	biosynthetic-additional
1576	GCA_001746535	c2	thiopeptide	GCA_001746535_03557	group_5920	Core genes	3645054	3645747	rev	putative protein	BN49_2033	NA
1577	GCA_001908875	c1	T1PKS	GCA_001908875_01801	group_1836	Sell Genes	1862276	1862984	rev	Type IV secretion system VirB5 component	virB5	NA
1578	GCA_001908695	c5	NRPS	GCA_001908695_05121	group_3800	Core genes	5304830	5305100	rev	YihD protein	yihD	NA
1579	GCA_001908875	c1	T1PKS	GCA_001908875_01803	group_1838	Sell Genes	1865752	1866046	rev	TrbC/VirB2 family protein	virB2	NA
1580	GCA_001908875	c1	T1PKS	GCA_001908875_01802	group_1837	Sell Genes	1863001	1865740	rev	ATPase	ptlC	NA
1581	GCA_001908875	c1	T1PKS	GCA_001908875_01798	group_1191	Sell Genes	1860720	1860858	rev	Conjugal transfer protein	SAMEA3649630_00411	NA
1582	GCA_001908695	c4	thiopeptide	GCA_001908695_03765	group_6579	Core genes	3879266	3879872	rev	Glutathione S-transferase, unnamed subgroup 2	NCTC9601_03502	biosynthetic-additional
1583	GCA_001908695	c4	thiopeptide	GCA_001908695_03760	group_3376	Core genes	3873204	3874155	rev	DNA-binding transcriptional regulator	deoR_2	NA
1584	GCA_001908695	c5	NRPS	GCA_001908695_05119	NA	NA	5303117	5303741	rev	Periplasmic thiol:disulfide interchange protein DsbA	dsbA_2	biosynthetic
1585	GCA_001908875	c1	T1PKS	GCA_001908875_01797	group_1833	Sell Genes	1860044	1860728	rev	Inner membrane protein VirB8	ptlE	NA
1586	GCA_001908695	c5	NRPS	GCA_001908695_05118	NA	NA	5302169	5303069	fwd	Acyltransferase	DN589_19810	NA
1587	GCA_001908695	c4	thiopeptide	GCA_001908695_03756	group_5415	Core genes	3868863	3869475	fwd	Lipoprotein	WP4S18C04_36900	NA
1588	GCA_001908695	c5	NRPS	GCA_001908695_05120	NA	NA	5303768	5304755	rev	YihE protein	rdoA	biosynthetic-additional
1589	GCA_001908695	c4	thiopeptide	GCA_001908695_03766	group_4202	Core genes	3880126	3881020	fwd	Transcriptional regulator	C3F39_07455	regulatory
1590	GCA_001908875	c1	T1PKS	GCA_001908875_01804	group_1839	Sell Genes	1866045	1866756	rev	Type IV secretion system protein virB1	4 SV	NA
1591	GCA_001908875	c1	T1PKS	GCA_001908875_01794	group_1831	Sell Genes	1856830	1857856	rev	VirB11	SAMEA3721038_00118	NA
1592	GCA_001908695	c5	NRPS	GCA_001908695_05123	group_3027	Core genes	5305749	5306256	fwd	Molybdopterin-guanine dinucleotide biosynthesis protein MobB	mobB	NA
1593	GCA_001908875	c1	T1PKS	GCA_001908875_01795	group_1190	Sell Genes	1857845	1859096	rev	VirB10	virB10	NA
1594	GCA_001908695	c4	thiopeptide	GCA_001908695_03768	group_3736	Core genes	3882497	3882944	fwd	C-lysozyme inhibitor	DN589_03830	NA
1595	GCA_001908875	c1	T1PKS	GCA_001908875_01813	group_791	Sell Genes	1875626	1876727	rev	Thiazolinyl-S-HMWP1 reductase	ybtU	other
1596	GCA_001908695	c5	NRPS	GCA_001908695_05117	NA	NA	5298980	5301773	rev	DNA polymerase I	polA	NA
1597	GCA_001908875	c1	T1PKS	GCA_001908875_01805	group_1840	Sell Genes	1866828	1867062	rev	putative protein	AM386_29290	NA
1598	GCA_001908875	c1	T1PKS	GCA_001908875_01806	group_1841	Sell Genes	1868200	1868782	rev	hypothetical protein	HP	hypothetical protein
1599	GCA_001908695	c4	thiopeptide	GCA_001908695_03767	group_3234	Core genes	3881016	3882273	rev	Small-conductance mechanosensitive channel	mscM	transport
1600	GCA_001908695	c4	thiopeptide	GCA_001908695_03762	group_2990	Core genes	3875290	3876241	fwd	hypothetical protein	HP	biosynthetic-additional
1601	GCA_001908875	c1	T1PKS	GCA_001908875_01799	group_1834	Sell Genes	1860949	1862023	rev	VirB6 protein	virB6	NA
1602	GCA_001908695	c4	thiopeptide	GCA_001908695_03757	group_5084	Core genes	3869474	3871001	fwd	Putative ABC transporter	araG_1	transport
1603	GCA_001908875	c1	T1PKS	GCA_001908875_01800	group_1835	Sell Genes	1862026	1862269	rev	EexN family lipoprotein	BANRA_00652	NA
1604	GCA_001908695	c4	thiopeptide	GCA_001908695_03763	group_4593	Core genes	3876275	3877694	fwd	Fucose isomerase	DD581_15080	NA
1605	GCA_001908875	c1	T1PKS	GCA_001908875_01796	group_1832	Sell Genes	1859139	1860045	rev	P-type conjugative transfer protein VirB9	AM386_29335	NA
1606	GCA_001908875	c1	T1PKS	GCA_001908875_01808	group_1193	Sell Genes	1868970	1869156	rev	AlpA family phage regulatory protein	alpA2	NA
1607	GCA_001908875	c1	T1PKS	GCA_001908875_01807	group_1192	Sell Genes	1868766	1868949	rev	putative protein	FZ929_25620	NA
1608	GCA_001908695	c4	thiopeptide	GCA_001908695_03758	group_5683	Core genes	3871002	3872091	fwd	ABC transporter permease	rbsC_4	transport
1609	GCA_001908875	c1	T1PKS	GCA_001908875_01809	group_1842	Sell Genes	1869295	1870222	rev	putative protein	DM059_34435	NA
1610	GCA_001908695	c4	thiopeptide	GCA_001908695_03761	group_3888	Core genes	3874467	3875298	fwd	Putative transketolase	tkt	biosynthetic-additional
1611	GCA_001908875	c1	T1PKS	GCA_001908875_01812	group_140	Sell Genes	1874826	1875630	rev	Thioesterase	srfAD	biosynthetic-additional
1612	GCA_001908695	c4	thiopeptide	GCA_001908695_03759	group_3150	Core genes	3872246	3873215	fwd	Putative transposase, YhgA-like protein	SAMEA3721038_05105	NA
1613	GCA_001908695	c4	thiopeptide	GCA_001908695_03764	group_5509	Core genes	3877708	3879208	fwd	Putative carbohydrate kinase	glpK_1	biosynthetic-additional
1614	GCA_001908695	c5	NRPS	GCA_001908695_05122	group_4232	Core genes	5305171	5305753	fwd	Molybdopterin-guanine dinucleotide biosynthesis protein MobA	mobA	NA
1615	GCA_001908875	c1	T1PKS	GCA_001908875_01810	group_1843	Sell Genes	1871093	1873115	rev	FyuA protein	fyuA	transport
1616	GCA_001908875	c1	T1PKS	GCA_001908875_01811	group_1844	Sell Genes	1873245	1874823	rev	Iron aquisition 2,3-dihydroxybenzoate-AMP ligase	dhbE	biosynthetic-additional
1617	GCA_002787755	c3	redox-cofactor	GCA_002787755_03020	group_4391	Core genes	3088812	3089424	rev	Outer-membrane lipoprotein carrier protein	lolA	NA
1618	GCA_002787755	c3	redox-cofactor	GCA_002787755_03019	group_3416	Core genes	3087460	3088804	rev	Replication-associated recombination protein A	rarA	NA
1619	GCA_002787755	c4	thiopeptide	GCA_002787755_03333	group_363	Core genes	3409852	3410851	rev	ABC transporter permease	EXT45_05640	transport
1620	GCA_002787755	c4	thiopeptide	GCA_002787755_03334	group_4935	Core genes	3410847	3412350	rev	Sugar ABC transporter ATP-binding protein	EXT45_05635	transport
1621	GCA_002787755	c4	thiopeptide	GCA_002787755_03332	group_913	Core genes	3408767	3409832	rev	Sugar ABC transporter	NCTC13443_02428	transport
1622	GCA_002787755	c3	redox-cofactor	GCA_002787755_03016	NA	NA	3083438	3085877	rev	Dimethylsulfoxide reductase subunit A	DN589_07170	biosynthetic-additional
1623	GCA_002787755	c3	redox-cofactor	GCA_002787755_03018	group_6584	Core genes	3086077	3087370	rev	Serine--tRNA ligase	serS	NA
1624	GCA_009731405	c1	T1PKS	GCA_009731405_01843	group_1836	Sell Genes	1893423	1894131	rev	Type IV secretion system VirB5 component	virB5	NA
1625	GCA_009731405	c1	T1PKS	GCA_009731405_01869	group_1981	Cloud genes	1938877	1940101	fwd	Metal chaperone	yjiA_4	biosynthetic-additional
1626	GCA_009731405	c1	T1PKS	GCA_009731405_01873	group_1985	Cloud genes	1943229	1944612	rev	Cysteine--tRNA ligase	cysS	NA
1627	GCA_009731405	c1	T1PKS	GCA_009731405_01855	group_1844	Sell Genes	1906979	1908557	rev	Iron aquisition 2,3-dihydroxybenzoate-AMP ligase	dhbE	biosynthetic-additional
1628	GCA_009731405	c1	T1PKS	GCA_009731405_01866	group_1978	Cloud genes	1935769	1936582	fwd	ABC transporter substrate-binding protein	FZ929_25765	transport
1629	GCA_009731405	c1	T1PKS	GCA_009731405_01854	group_1843	Sell Genes	1904827	1906849	rev	FyuA protein	fyuA	transport
1630	GCA_009731405	c1	T1PKS	GCA_009731405_01856	group_140	Sell Genes	1908560	1909364	rev	Thioesterase	srfAD	biosynthetic-additional
1631	GCA_009731405	c1	T1PKS	GCA_009731405_01867	group_1979	Cloud genes	1936581	1937601	fwd	ABC transporter permease	feuC_1	transport
1632	GCA_009731405	c1	T1PKS	GCA_009731405_01845	group_1838	Sell Genes	1896899	1897193	rev	TrbC/VirB2 family protein	virB2	NA
1633	GCA_009731405	c1	T1PKS	GCA_009731405_01868	group_1980	Cloud genes	1937737	1937950	fwd	putative protein	NCTC5052_02238	NA
1634	GCA_009731405	c1	T1PKS	GCA_009731405_01841	group_1834	Sell Genes	1892096	1893170	rev	VirB6 protein	virB6	NA
1635	GCA_009731405	c1	T1PKS	GCA_009731405_01865	group_1215	Cloud genes	1933850	1935113	rev	Integrase	intS_3	other
1636	GCA_009731405	c1	T1PKS	GCA_009731405_01862	group_1849	Sell Genes	1929249	1931052	fwd	Putative ABC transporter protein	ybtQ	transport
1637	GCA_009731405	c1	T1PKS	GCA_009731405_01846	group_1839	Sell Genes	1897192	1897903	rev	Type IV secretion system protein virB1	4 SV	NA
1638	GCA_009731405	c1	T1PKS	GCA_009731405_01839	group_1833	Sell Genes	1891191	1891875	rev	Inner membrane protein VirB8	ptlE	NA
1639	GCA_009731405	c1	T1PKS	GCA_009731405_01872	group_1984	Cloud genes	1942028	1943159	rev	NAD(P)-binding domain-containing protein	czcO	other
1640	GCA_009731405	c1	T1PKS	GCA_009731405_01848	group_1841	Sell Genes	1899347	1899929	rev	hypothetical protein	HP	hypothetical protein
1641	GCA_009731405	c1	T1PKS	GCA_009731405_01844	group_1837	Sell Genes	1894148	1896887	rev	ATPase	ptlC	NA
1642	GCA_009731405	c1	T1PKS	GCA_009731405_01849	group_2480	Cloud genes	1899913	1900096	rev	putative protein	FZ929_25620	NA
1643	GCA_009731405	c1	T1PKS	GCA_009731405_01851	group_1192	Sell Genes	1900983	1902525	fwd	IS21-like element ISEc12 family transposase	istA	other
1644	GCA_009731405	c1	T1PKS	GCA_009731405_01858	group_1845	Sell Genes	1910457	1919949	rev	Irp1	ppsE	biosynthetic
1645	GCA_009731405	c1	T1PKS	GCA_009731405_01852	group_1193	Sell Genes	1902539	1903286	fwd	IS21-like element ISEc12 family helper ATPase IstB	istB	other
1646	GCA_009731405	c1	T1PKS	GCA_009731405_01850	group_2481	Cloud genes	1900117	1900303	rev	AlpA family phage regulatory protein	alpA2	NA
1647	GCA_009731405	c1	T1PKS	GCA_009731405_01853	group_1842	Sell Genes	1903343	1903955	rev	putative protein	NCTC8849_03946	NA
1648	GCA_009731405	c1	T1PKS	GCA_009731405_01861	group_1848	Sell Genes	1927550	1929263	fwd	Putative inner membrane ABC-transporter	ybtP_3	transport
1649	GCA_009731405	c1	T1PKS	GCA_009731405_01859	group_1846	Sell Genes	1920036	1926144	rev	Yersiniabactin non-ribosomal peptide synthetase HMWP2	irp2	biosynthetic
1650	GCA_009731405	c1	T1PKS	GCA_009731405_01860	group_1847	Sell Genes	1926334	1927294	rev	Iron aquisition regulator (YbtA,AraC-like,required for transcription of FyuA/psn,Irp2)	soxS_3	regulatory
1651	GCA_009731405	c1	T1PKS	GCA_009731405_01847	group_1840	Sell Genes	1897975	1898209	rev	putative protein	AM386_29290	NA
1652	GCA_009731405	c1	T1PKS	GCA_009731405_01864	group_1214	Cloud genes	1932352	1933657	fwd	Salicylate synthetase	mbtI	biosynthetic-additional
1653	GCA_009731405	c1	T1PKS	GCA_009731405_01842	group_1835	Sell Genes	1893173	1893416	rev	EexN family lipoprotein	BANRA_00652	NA
1654	GCA_009731405	c1	T1PKS	GCA_009731405_01857	group_791	Sell Genes	1909360	1910461	rev	Thiazolinyl-S-HMWP1 reductase	ybtU	other
1655	GCA_009731405	c2	NRPS	GCA_009731405_02557	group_6113	Core genes	2630932	2633110	rev	Catalase-peroxidase	katG	NA
1656	GCA_009731405	c1	T1PKS	GCA_009731405_01874	group_1986	Cloud genes	1944693	1945146	rev	Transcriptional repressor	FZ929_25825	NA
1657	GCA_009661665	c4	RiPP-like	GCA_009661665_05082	group_3027	Core genes	5242582	5243089	fwd	Molybdopterin-guanine dinucleotide biosynthesis protein MobB	mobB	NA
1658	GCA_009731405	c1	T1PKS	GCA_009731405_01863	group_793	Sell Genes	1931044	1932325	fwd	Putative cytoplasmic transmembrane protein	ybtX	transport
1659	GCA_009731405	c1	T1PKS	GCA_009731405_01871	group_1983	Cloud genes	1940367	1942017	rev	FeoB-type G domain-containing protein	BN49_3573	NA
1660	GCA_009731405	c1	T1PKS	GCA_009731405_01840	group_1191	Sell Genes	1891867	1892005	rev	Conjugal transfer protein	SAMEA3649630_00411	NA
1661	GCA_009731405	c1	T1PKS	GCA_009731405_01870	group_1982	Cloud genes	1940158	1940365	rev	putative protein	NCTC5052_02235	NA
1662	GCA_014495785	c1	T1PKS	GCA_014495785_00928	group_1840	Sell Genes	1002749	1003331	rev	hypothetical protein	HP	hypothetical protein
1663	GCA_014495785	c1	T1PKS	GCA_014495785_00934	group_1844	Sell Genes	1009375	1010179	rev	Thioesterase	srfAD	biosynthetic-additional
1664	GCA_014495785	c1	T1PKS	GCA_014495785_00935	group_140	Sell Genes	1010175	1011276	rev	Thiazolinyl-S-HMWP1 reductase	ybtU	other
1665	GCA_014495785	c1	T1PKS	GCA_014495785_00923	group_1835	Sell Genes	996825	997533	rev	Type IV secretion system VirB5 component	virB5	NA
1666	GCA_014495785	c1	T1PKS	GCA_014495785_00921	group_1191	Sell Genes	995498	996572	rev	VirB6 protein	virB6	NA
1667	GCA_014495785	c1	T1PKS	GCA_014495785_00924	group_1836	Sell Genes	997550	1000289	rev	ATPase	ptlC	NA
1668	GCA_014495785	c1	T1PKS	GCA_014495785_00930	group_1192	Sell Genes	1003519	1003705	rev	AlpA family phage regulatory protein	alpA2	NA
1669	GCA_014495785	c1	T1PKS	GCA_014495785_00933	group_1843	Sell Genes	1007794	1009372	rev	Iron aquisition 2,3-dihydroxybenzoate-AMP ligase	dhbE	biosynthetic-additional
1670	GCA_014495785	c1	T1PKS	GCA_014495785_00925	group_1837	Sell Genes	1000301	1000595	rev	TrbC/VirB2 family protein	virB2	NA
1671	GCA_014495785	c1	T1PKS	GCA_014495785_00926	group_1838	Sell Genes	1000594	1001305	rev	Type IV secretion system protein virB1	4 SV	NA
1672	GCA_014495785	c1	T1PKS	GCA_014495785_00936	group_791	Sell Genes	1011272	1020764	rev	Irp1	ppsE	biosynthetic
1673	GCA_014495785	c1	T1PKS	GCA_014495785_00931	group_1193	Sell Genes	1003844	1004771	rev	putative protein	DM059_34435	NA
1674	GCA_014495785	c1	T1PKS	GCA_014495785_00929	group_1841	Sell Genes	1003315	1003498	rev	putative protein	FZ929_25620	NA
1675	GCA_014495785	c1	T1PKS	GCA_014495785_00920	group_1833	Sell Genes	995269	995407	rev	Conjugal transfer protein	SAMEA3649630_00411	NA
1676	GCA_014495785	c1	T1PKS	GCA_014495785_00922	group_1834	Sell Genes	996575	996818	rev	EexN family lipoprotein	BANRA_00652	NA
1677	GCA_014495785	c1	T1PKS	GCA_014495785_00919	group_1832	Sell Genes	994593	995277	rev	Inner membrane protein VirB8	ptlE	NA
1678	GCA_014495785	c1	T1PKS	GCA_014495785_00927	group_1839	Sell Genes	1001377	1001611	rev	putative protein	AM386_29290	NA
1679	GCA_014495785	c1	T1PKS	GCA_014495785_00932	group_1842	Sell Genes	1005642	1007664	rev	FyuA protein	fyuA	transport
1680	GCA_001746535	c3	NRPS	GCA_001746535_03889	group_4539	Core genes	3987099	3989205	rev	Carbon starvation protein A	cstA	other
1681	GCA_001746535	c3	NRPS	GCA_001746535_03888	group_5769	Core genes	3986797	3986995	rev	hypothetical protein	HP	hypothetical protein
1682	GCA_001746535	c3	NRPS	GCA_001746535_03891	group_3850	Core genes	3989975	3990731	rev	EntA protein	entA	biosynthetic-additional
1683	GCA_001746535	c3	NRPS	GCA_001746535_03892	group_6348	Core genes	3990730	3991582	rev	Isochorismatase	entE	biosynthetic-additional
1684	GCA_001746535	c3	NRPS	GCA_001746535_03890	group_5409	Core genes	3989561	3989975	rev	Proofreading thioesterase EntH	entH	biosynthetic-additional
1685	GCA_001746535	c3	NRPS	GCA_001746535_03886	group_3472	Core genes	3986119	3986422	fwd	Type II toxin-antitoxin system RelE/ParE family toxin	DQG43_18725	NA
1686	GCA_001746535	c3	NRPS	GCA_001746535_03887	group_5263	Core genes	3986396	3986801	fwd	Xre family transcriptional regulator	NCTC8849_01772	NA
1687	GCA_001908875	c1	T1PKS	GCA_001908875_01819	group_793	Sell Genes	1897310	1898591	fwd	Putative cytoplasmic transmembrane protein	ybtX	transport
1688	GCA_001908875	c2	NRPS	GCA_001908875_02533	group_3897	Core genes	2611458	2612478	rev	Membrane dipeptidase	ETE60_11325	NA
1689	GCA_001908875	c2	NRPS	GCA_001908875_02537	group_5526	Core genes	2615983	2617174	fwd	Cytochrome c biogenesis protein/redoxin	dipZ	other
1690	GCA_001908875	c1	T1PKS	GCA_001908875_01834	group_1073	Sell Genes	1910610	1910745	rev	putative protein	SAMEA3515094_00698	NA
1691	GCA_001908875	c2	NRPS	GCA_001908875_02530	group_6258	Core genes	2609239	2609518	rev	PqqA binding protein	pqqD	biosynthetic
1692	GCA_001908875	c1	T1PKS	GCA_001908875_01833	group_1674	Sell Genes	1909311	1910142	rev	putative protein	NCTC5047_02144	NA
1693	GCA_001908875	c1	T1PKS	GCA_001908875_01835	group_1673	Sell Genes	1910741	1911527	rev	PRTRC system ParB family protein	DRB03_09145	NA
1694	GCA_001908875	c2	NRPS	GCA_001908875_02531	group_5262	Core genes	2609520	2610276	rev	Pyrroloquinoline-quinone synthase	pqqC	biosynthetic
1695	GCA_001908875	c1	T1PKS	GCA_001908875_01821	group_5515	Core genes	1900116	1901379	rev	Integrase	intS_3	other
1696	GCA_001908875	c2	NRPS	GCA_001908875_02532	group_3809	Core genes	2610269	2611196	rev	Coenzyme PQQ synthesis protein B	pqqB	NA
1697	GCA_001908875	c1	T1PKS	GCA_001908875_01817	group_1848	Sell Genes	1893816	1895529	fwd	Putative inner membrane ABC-transporter	ybtP_3	transport
1698	GCA_001908875	c2	NRPS	GCA_001908875_02529	group_6147	Core genes	2608110	2609253	rev	PqqA peptide cyclase	moaA	biosynthetic
1699	GCA_001908875	c2	NRPS	GCA_001908875_02526	group_837	Core genes	2603068	2604979	fwd	Peptidoglycan D,D-transpeptidase MrdA	pbp2	NA
1700	GCA_001908875	c1	T1PKS	GCA_001908875_01823	group_1077	Core genes	1901946	1902864	fwd	Nitrogen assimilation transcriptional regulator	oxyR_5	regulatory
1701	GCA_001908875	c1	T1PKS	GCA_001908875_01815	group_1846	Sell Genes	1886302	1892410	rev	Yersiniabactin non-ribosomal peptide synthetase HMWP2	irp2	biosynthetic
1702	GCA_001908875	c2	NRPS	GCA_001908875_02536	group_1010	Core genes	2614537	2615881	fwd	Histidine kinase	envZ_1	regulatory
1703	GCA_001908875	c1	T1PKS	GCA_001908875_01825	group_1075	Core genes	1903999	1904941	fwd	L,D-transpeptidase	ldtA	NA
1704	GCA_001908875	c1	T1PKS	GCA_001908875_01820	NA	NA	1898618	1899923	fwd	Salicylate synthetase	mbtI	biosynthetic-additional
1705	GCA_001908875	c1	T1PKS	GCA_001908875_01826	NA	NA	1905139	1905376	rev	putative protein	AM447_21420	NA
1706	GCA_001908875	c1	T1PKS	GCA_001908875_01829	group_1074	Sell Genes	1906957	1907755	rev	DgsA anti-repressor MtfA	mtfA	NA
1707	GCA_001908875	c2	NRPS	GCA_001908875_02522	group_6113	Core genes	2598471	2600649	rev	Catalase-peroxidase	katG	NA
1708	GCA_001908875	c1	T1PKS	GCA_001908875_01831	group_1676	Sell Genes	1908050	1909043	rev	Integrase	DRB03_09130	other
1709	GCA_001908875	c1	T1PKS	GCA_001908875_01827	group_4615	Core genes	1905676	1906372	rev	LysR family transcriptional regulator	dmlR_7	regulatory
1710	GCA_001908875	c1	T1PKS	GCA_001908875_01832	group_1675	Sell Genes	1909044	1909272	rev	putative protein	B4U21_34740	NA
1711	GCA_001908875	c2	NRPS	GCA_001908875_02525	mrdA	Core genes	2602393	2602870	fwd	DMT family transporter	AM386_19200	NA
1712	GCA_001908875	c2	NRPS	GCA_001908875_02523	group_5104	Core genes	2600917	2601850	rev	LysR family transcriptional regulator	dmlR_9	regulatory
1713	GCA_001908875	c2	NRPS	GCA_001908875_02524	group_188	Soft Core Genes	2601949	2602384	fwd	EamA-like transporter family protein	DD583_15770	NA
1714	GCA_001908875	c1	T1PKS	GCA_001908875_01824	group_1076	Soft Core Genes	1902970	1903921	fwd	Alkanesulfonate utilization operon LysR-family regulator CbI	cbl_1	regulatory
1715	GCA_001908875	c2	NRPS	GCA_001908875_02528	group_6714	Core genes	2605825	2608111	rev	Pyrroloquinoline quinone biosynthesis protein PqqF	pqqF	biosynthetic-additional
1716	GCA_001908875	c1	T1PKS	GCA_001908875_01818	group_1849	Sell Genes	1895515	1897318	fwd	Putative ABC transporter protein	ybtQ	transport
1717	GCA_001908875	c1	T1PKS	GCA_001908875_01836	group_1672	Sell Genes	1911526	1911826	rev	putative protein	NCTC13635_01123	NA
1718	GCA_001908875	c2	NRPS	GCA_001908875_02539	group_6561	Core genes	2618592	2620065	rev	Ddc protein	ddc	biosynthetic-additional
1719	GCA_001908875	c2	NRPS	GCA_001908875_02538	group_3545	Core genes	2617505	2618387	rev	NADH dehydrogenase transcriptional regulator	allS_2	regulatory
1720	GCA_001908875	c1	T1PKS	GCA_001908875_01814	group_1845	Sell Genes	1876723	1886215	rev	Irp1	ppsE	biosynthetic
1721	GCA_001908875	c2	NRPS	GCA_001908875_02527	group_3429	Core genes	2605091	2605829	fwd	GMP synthase [glutamine-hydrolyzing]	guaA_1	NA
1722	GCA_001908875	c2	NRPS	GCA_001908875_02535	group_184	Core genes	2613800	2614541	fwd	OmpR family transcriptional regulatory protein	ompR_2	regulatory
1723	GCA_001908875	c1	T1PKS	GCA_001908875_01816	group_1847	Sell Genes	1892600	1893560	rev	Iron aquisition regulator (YbtA,AraC-like,required for transcription of FyuA/psn,Irp2)	soxS_3	regulatory
1724	GCA_001908875	c2	NRPS	GCA_001908875_02534	group_6051	Core genes	2612721	2613714	fwd	AB hydrolase-1 domain-containing protein	BN49_2905	biosynthetic-additional
1725	GCA_002787755	c4	thiopeptide	GCA_002787755_03344	group_5409	Core genes	3420062	3421670	rev	Isochorismatase	entE	biosynthetic-additional
1726	GCA_002787755	c4	thiopeptide	GCA_002787755_03350	group_163	Core genes	3427494	3428289	fwd	Ferric enterobactin transport ATP-binding protein FepC	yusV_1	transport
1727	GCA_002787755	c4	thiopeptide	GCA_002787755_03351	group_5495	Core genes	3428353	3432235	rev	Enterobactin synthetase component f	4 SV	biosynthetic
1728	GCA_002787755	c4	thiopeptide	GCA_002787755_03339	group_4477	Core genes	3415264	3415462	rev	hypothetical protein	HP	hypothetical protein
1729	GCA_002787755	c4	thiopeptide	GCA_002787755_03337	group_5139	Core genes	3414586	3414889	fwd	Type II toxin-antitoxin system RelE/ParE family toxin	DQG43_18725	NA
1730	GCA_002787755	c4	thiopeptide	GCA_002787755_03340	group_3472	Core genes	3415566	3417672	rev	Carbon starvation protein A	cstA	other
1731	GCA_002787755	c4	thiopeptide	GCA_002787755_03346	group_6348	Core genes	3423043	3424003	fwd	Ferric enterobactin-binding periplasmic protein FepB	fepB	transport
1732	GCA_002787755	c4	thiopeptide	GCA_002787755_03349	group_6276	Core genes	3426505	3427498	fwd	Iron-enterobactin transporter permease	fepG	transport
1733	GCA_002787755	c4	thiopeptide	GCA_002787755_03341	group_5263	Core genes	3418028	3418442	rev	Proofreading thioesterase EntH	entH	biosynthetic-additional
1734	GCA_002787755	c4	thiopeptide	GCA_002787755_03342	group_5769	Core genes	3418442	3419198	rev	EntA protein	entA	biosynthetic-additional
1735	GCA_002787755	c4	thiopeptide	GCA_002787755_03352	group_6673	Core genes	3432245	3432449	rev	Cytoplasmic protein YbdZ	mbtH	biosynthetic-additional
1736	GCA_002787755	c4	thiopeptide	GCA_002787755_03347	group_4895	Core genes	3424147	3425389	rev	Enterobactin transporter EntS	DRB04_18695	transport
1737	GCA_002787755	c4	thiopeptide	GCA_002787755_03345	group_3850	Core genes	3421679	3422855	rev	Isochorismate synthase EntC	B4U61_05945	biosynthetic-additional
1738	GCA_002787755	c4	thiopeptide	GCA_002787755_03336	group_5242	Core genes	3413659	3414403	fwd	2,3-dihydro-2,3-dihydroxybenzoate dehydrogenase	fabG_3	biosynthetic-additional
1739	GCA_002787755	c4	thiopeptide	GCA_002787755_03338	group_3003	Core genes	3414863	3415268	fwd	Xre family transcriptional regulator	NCTC8849_01772	NA
1740	GCA_002787755	c4	thiopeptide	GCA_002787755_03335	group_3412	Core genes	3412513	3413602	fwd	Oxidoreductase	gldA_1	biosynthetic-additional
1741	GCA_002787755	c4	thiopeptide	GCA_002787755_03343	group_4539	Core genes	3419197	3420049	rev	Isochorismatase	entE	biosynthetic-additional
1742	GCA_002787755	c4	thiopeptide	GCA_002787755_03348	group_3250	Core genes	3425501	3426509	fwd	Ferric enterobactin transport system permease FepD	fepD	transport
1743	GCA_009731405	c2	NRPS	GCA_009731405_02562	group_3429	Core genes	2637552	2638290	fwd	GMP synthase [glutamine-hydrolyzing]	guaA_1	NA
1744	GCA_009731405	c2	NRPS	GCA_009731405_02569	group_6051	Core genes	2645182	2646175	fwd	AB hydrolase-1 domain-containing protein	BN49_2905	biosynthetic-additional
1745	GCA_009731405	c2	NRPS	GCA_009731405_02561	group_837	Core genes	2635529	2637440	fwd	Peptidoglycan D,D-transpeptidase MrdA	pbp2	NA
1746	GCA_009731405	c2	NRPS	GCA_009731405_02566	group_5262	Core genes	2641981	2642737	rev	Pyrroloquinoline-quinone synthase	pqqC	biosynthetic
1747	GCA_009731405	c2	NRPS	GCA_009731405_02570	group_184	Core genes	2646261	2647002	fwd	OmpR family transcriptional regulatory protein	ompR_2	regulatory
1748	GCA_009731405	c2	NRPS	GCA_009731405_02558	group_5104	Core genes	2633378	2634311	rev	LysR family transcriptional regulator	dmlR_9	regulatory
1749	GCA_009731405	c2	NRPS	GCA_009731405_02568	group_3897	Core genes	2643919	2644939	rev	Membrane dipeptidase	ETE60_11325	NA
1750	GCA_009731405	c2	NRPS	GCA_009731405_02560	mrdA	Core genes	2634854	2635331	fwd	DMT family transporter	AM386_19200	NA
1751	GCA_009731405	c3	redox-cofactor	GCA_009731405_03445	group_4409	Core genes	3539114	3541379	rev	Putative recombination protein with metallo-hydrolase domain	ycaI	NA
1752	GCA_009731405	c2	NRPS	GCA_009731405_02572	group_5526	Core genes	2648444	2649635	fwd	Cytochrome c biogenesis protein/redoxin	dipZ	other
1753	GCA_009731405	c2	NRPS	GCA_009731405_02573	group_3545	Core genes	2649966	2650848	rev	NADH dehydrogenase transcriptional regulator	allS_2	regulatory
1754	GCA_009731405	c2	NRPS	GCA_009731405_02574	group_6561	Core genes	2651053	2652526	rev	Ddc protein	ddc	biosynthetic-additional
1755	GCA_009731405	c2	NRPS	GCA_009731405_02565	group_6258	Core genes	2641700	2641979	rev	PqqA binding protein	pqqD	biosynthetic
1756	GCA_009731405	c2	NRPS	GCA_009731405_02571	group_1010	Core genes	2646998	2648342	fwd	Histidine kinase	envZ_1	regulatory
1757	GCA_009731405	c2	NRPS	GCA_009731405_02563	group_6714	Core genes	2638286	2640572	rev	Pyrroloquinoline quinone biosynthesis protein PqqF	pqqF	biosynthetic-additional
1758	GCA_009731405	c2	NRPS	GCA_009731405_02564	group_6147	Core genes	2640571	2641714	rev	PqqA peptide cyclase	moaA	biosynthetic
1759	GCA_009731405	c2	NRPS	GCA_009731405_02567	group_3809	Core genes	2642730	2643657	rev	Coenzyme PQQ synthesis protein B	pqqB	NA
1760	GCA_009731405	c2	NRPS	GCA_009731405_02559	group_188	Soft Core Genes	2634410	2634845	fwd	EamA-like transporter family protein	DD583_15770	NA
1761	GCA_014495785	c2	NRPS	GCA_014495785_01684	group_4958	Core genes	1776512	1778690	rev	Catalase-peroxidase	katG	NA
1762	GCA_014495785	c1	T1PKS	GCA_014495785_00944	group_1215	Cloud genes	1036440	1037397	fwd	ABC transporter substrate-binding protein	FZ929_25765	transport
1763	GCA_014495785	c2	NRPS	GCA_014495785_01692	group_6147	Core genes	1787280	1787559	rev	PqqA binding protein	pqqD	biosynthetic
1764	GCA_014495785	c2	NRPS	GCA_014495785_01685	group_6113	Core genes	1778958	1779891	rev	LysR family transcriptional regulator	dmlR_9	regulatory
1765	GCA_014495785	c1	T1PKS	GCA_014495785_00952	group_1985	Cloud genes	1045508	1045961	rev	Transcriptional repressor	FZ929_25825	NA
1766	GCA_014495785	c1	T1PKS	GCA_014495785_00943	group_1214	Cloud genes	1034665	1035928	rev	Integrase	intS_3	other
1767	GCA_014495785	c1	T1PKS	GCA_014495785_00938	group_1846	Sell Genes	1027149	1028109	rev	Iron aquisition regulator (YbtA,AraC-like,required for transcription of FyuA/psn,Irp2)	soxS_3	regulatory
1768	GCA_014495785	c1	T1PKS	GCA_014495785_00941	group_1849	Sell Genes	1031859	1033140	fwd	Putative cytoplasmic transmembrane protein	ybtX	transport
1769	GCA_014495785	c1	T1PKS	GCA_014495785_00947	group_1980	Cloud genes	1039692	1040916	fwd	Metal chaperone	yjiA_4	biosynthetic-additional
1770	GCA_014495785	c2	NRPS	GCA_014495785_01693	group_6258	Core genes	1787561	1788317	rev	Pyrroloquinoline-quinone synthase	pqqC	biosynthetic
1771	GCA_014495785	c2	NRPS	GCA_014495785_01688	mrdA	Core genes	1781109	1783020	fwd	Peptidoglycan D,D-transpeptidase MrdA	pbp2	NA
1772	GCA_014495785	c2	NRPS	GCA_014495785_01687	group_188	Soft Core Genes	1780434	1780911	fwd	DMT family transporter	AM386_19200	NA
1773	GCA_014495785	c2	NRPS	GCA_014495785_01689	group_837	Core genes	1783132	1783870	fwd	GMP synthase [glutamine-hydrolyzing]	guaA_1	NA
1774	GCA_014495785	c1	T1PKS	GCA_014495785_00949	group_1982	Cloud genes	1041182	1042832	rev	FeoB-type G domain-containing protein	BN49_3573	NA
1775	GCA_014495785	c2	NRPS	GCA_014495785_01701	group_3545	Core genes	1796633	1798106	rev	Ddc protein	ddc	biosynthetic-additional
1776	GCA_014495785	c1	T1PKS	GCA_014495785_00950	group_1983	Cloud genes	1042843	1043974	rev	NAD(P)-binding domain-containing protein	czcO	other
1777	GCA_014495785	c2	NRPS	GCA_014495785_01694	group_5262	Core genes	1788310	1789237	rev	Coenzyme PQQ synthesis protein B	pqqB	NA
1778	GCA_014495785	c2	NRPS	GCA_014495785_01695	group_3809	Core genes	1789499	1790519	rev	Membrane dipeptidase	ETE60_11325	NA
1779	GCA_014495785	c1	T1PKS	GCA_014495785_00948	group_1981	Cloud genes	1040973	1041180	rev	putative protein	NCTC5052_02235	NA
1780	GCA_014495785	c1	T1PKS	GCA_014495785_00942	group_793	Sell Genes	1033167	1034472	fwd	Salicylate synthetase	mbtI	biosynthetic-additional
1781	GCA_014495785	c2	NRPS	GCA_014495785_01691	group_6714	Core genes	1786151	1787294	rev	PqqA peptide cyclase	moaA	biosynthetic
1782	GCA_014495785	c1	T1PKS	GCA_014495785_00937	group_1845	Sell Genes	1020851	1026959	rev	Yersiniabactin non-ribosomal peptide synthetase HMWP2	irp2	biosynthetic
1783	GCA_014495785	c1	T1PKS	GCA_014495785_00945	group_1978	Cloud genes	1037624	1038416	fwd	ABC transporter, permease component	3 SV	transport
1784	GCA_014495785	c2	NRPS	GCA_014495785_01690	group_3429	Core genes	1783866	1786152	rev	Pyrroloquinoline quinone biosynthesis protein PqqF	pqqF	biosynthetic-additional
1785	GCA_014495785	c2	NRPS	GCA_014495785_01697	group_6051	Core genes	1791841	1792582	fwd	OmpR family transcriptional regulatory protein	ompR_2	regulatory
1786	GCA_014495785	c2	NRPS	GCA_014495785_01696	group_3897	Core genes	1790762	1791755	fwd	AB hydrolase-1 domain-containing protein	BN49_2905	biosynthetic-additional
1787	GCA_014495785	c1	T1PKS	GCA_014495785_00939	group_1847	Sell Genes	1028365	1030078	fwd	Putative inner membrane ABC-transporter	ybtP_3	transport
1788	GCA_014495785	c2	NRPS	GCA_014495785_01698	group_184	Core genes	1792578	1793922	fwd	Histidine kinase	envZ_1	regulatory
1789	GCA_014495785	c1	T1PKS	GCA_014495785_00951	group_1984	Cloud genes	1044044	1045427	rev	Cysteine--tRNA ligase	cysS	NA
1790	GCA_014495785	c1	T1PKS	GCA_014495785_00940	group_1848	Sell Genes	1030064	1031867	fwd	Putative ABC transporter protein	ybtQ	transport
1791	GCA_014495785	c1	T1PKS	GCA_014495785_00946	group_1979	Cloud genes	1038552	1038765	fwd	putative protein	NCTC5052_02238	NA
1792	GCA_014495785	c2	NRPS	GCA_014495785_01686	group_5104	Core genes	1779990	1780425	fwd	EamA-like transporter family protein	DD583_15770	NA
1793	GCA_014495785	c2	NRPS	GCA_014495785_01699	group_1010	Core genes	1794024	1795215	fwd	Cytochrome c biogenesis protein/redoxin	dipZ	other
1794	GCA_014495785	c2	NRPS	GCA_014495785_01700	group_5526	Core genes	1795546	1796428	rev	NADH dehydrogenase transcriptional regulator	allS_2	regulatory
1795	GCA_001746535	c3	NRPS	GCA_001746535_03909	group_3888	Core genes	4012881	4013850	fwd	Putative transposase, YhgA-like protein	SAMEA3721038_05105	NA
1796	GCA_001746535	c3	NRPS	GCA_001746535_03900	group_5534	Core genes	3999886	4003768	rev	Enterobactin synthetase component f	4 SV	biosynthetic
1797	GCA_001746535	c3	NRPS	GCA_001746535_03917	group_912	Core genes	4021651	4022908	rev	Small-conductance mechanosensitive channel	mscM	transport
1798	GCA_001746535	c3	NRPS	GCA_001746535_03910	group_2990	Core genes	4013839	4014790	rev	DNA-binding transcriptional regulator	deoR_2	NA
1799	GCA_001746535	c3	NRPS	GCA_001746535_03908	group_3376	Core genes	4011637	4012726	fwd	ABC transporter permease	rbsC_4	transport
1800	GCA_001746535	c3	NRPS	GCA_001746535_03899	group_4770	Core genes	3999027	3999822	fwd	Ferric enterobactin transport ATP-binding protein FepC	yusV_1	transport
1801	GCA_001746535	c3	NRPS	GCA_001746535_03894	group_3250	Core genes	3993212	3994388	rev	Isochorismate synthase EntC	B4U61_05945	biosynthetic-additional
1802	GCA_001746535	c3	NRPS	GCA_001746535_03897	group_5495	Core genes	3997034	3998042	fwd	Ferric enterobactin transport system permease FepD	fepD	transport
1803	GCA_001746535	c3	NRPS	GCA_001746535_03903	group_4426	Core genes	4005477	4007706	fwd	TonB-dependent receptor	fepA_3	transport
1804	GCA_001746535	c3	NRPS	GCA_001746535_03918	group_4568	Core genes	4023132	4023579	fwd	C-lysozyme inhibitor	DN589_03830	NA
1805	GCA_001746535	c3	NRPS	GCA_001746535_03913	group_6579	Core genes	4016910	4018329	fwd	Fucose isomerase	DD581_15080	NA
1806	GCA_001746535	c3	NRPS	GCA_001746535_03912	group_5509	Core genes	4015925	4016876	fwd	hypothetical protein	HP	biosynthetic-additional
1807	GCA_001746535	c3	NRPS	GCA_001746535_03914	group_4202	Core genes	4018343	4019843	fwd	Putative carbohydrate kinase	glpK_1	biosynthetic-additional
1808	GCA_001746535	c3	NRPS	GCA_001746535_03905	group_5084	Core genes	4008549	4009491	fwd	D-ribose ABC transporter substrate-binding protein	rbsB_1	transport
1809	GCA_001855315	c1	redox-cofactor	GCA_001855315_00041	group_6323	Core genes	38782	40960	rev	Catalase-peroxidase	katG	NA
1810	GCA_001746535	c3	NRPS	GCA_001746535_03906	group_5683	Core genes	4009498	4010110	fwd	Lipoprotein	WP4S18C04_36900	NA
1811	GCA_001746535	c4	RiPP-like	GCA_001746535_05123	group_3662	Core genes	5253124	5255917	rev	DNA polymerase I	polA	NA
1812	GCA_001746535	c4	RiPP-like	GCA_001746535_05124	NA	NA	5256313	5257213	fwd	Acyltransferase	DN589_19810	NA
1813	GCA_001746535	c3	NRPS	GCA_001746535_03904	group_5415	Core genes	4007772	4008432	fwd	4'-phosphopantetheinyl transferase EntD	entD	biosynthetic-additional
1814	GCA_001746535	c3	NRPS	GCA_001746535_03898	group_6673	Core genes	3998038	3999031	fwd	Iron-enterobactin transporter permease	fepG	transport
1815	GCA_001746535	c3	NRPS	GCA_001746535_03916	group_3736	Core genes	4020761	4021655	fwd	Transcriptional regulator	C3F39_07455	regulatory
1816	GCA_001746535	c3	NRPS	GCA_001746535_03893	group_4895	Core genes	3991595	3993203	rev	Isochorismatase	entE	biosynthetic-additional
1817	GCA_001746535	c3	NRPS	GCA_001746535_03901	group_4093	Core genes	4003778	4003982	rev	Cytoplasmic protein YbdZ	mbtH	biosynthetic-additional
1818	GCA_001746535	c3	NRPS	GCA_001746535_03915	group_3234	Core genes	4019901	4020507	rev	Glutathione S-transferase, unnamed subgroup 2	NCTC9601_03502	biosynthetic-additional
1819	GCA_001746535	c4	RiPP-like	GCA_001746535_05126	NA	NA	5257912	5258899	rev	YihE protein	rdoA	biosynthetic-additional
1820	GCA_001746535	c4	RiPP-like	GCA_001746535_05125	NA	NA	5257261	5257885	rev	Periplasmic thiol:disulfide interchange protein DsbA	dsbA_2	biosynthetic
1821	GCA_001746535	c3	NRPS	GCA_001746535_03895	group_6276	Core genes	3994576	3995536	fwd	Ferric enterobactin-binding periplasmic protein FepB	fepB	transport
1822	GCA_001746535	c4	RiPP-like	GCA_001746535_05127	NA	NA	5258974	5259244	rev	YihD protein	yihD	NA
1823	GCA_001746535	c3	NRPS	GCA_001746535_03907	group_3150	Core genes	4010109	4011636	fwd	Putative ABC transporter	araG_1	transport
1824	GCA_001746535	c3	NRPS	GCA_001746535_03896	group_163	Core genes	3995680	3996922	rev	Enterobactin transporter EntS	DRB04_18695	transport
1825	GCA_001746535	c3	NRPS	GCA_001746535_03902	group_4348	Core genes	4004009	4005218	rev	Enterobactin esterase	fes	biosynthetic-additional
1826	GCA_001746535	c3	NRPS	GCA_001746535_03911	group_4593	Core genes	4015102	4015933	fwd	Putative transketolase	tkt	biosynthetic-additional
1827	GCA_001746535	c4	RiPP-like	GCA_001746535_05128	NA	NA	5259315	5259897	fwd	Molybdopterin-guanine dinucleotide biosynthesis protein MobA	mobA	NA
1828	GCA_001746535	c4	RiPP-like	GCA_001746535_05129	group_3800	Core genes	5259893	5260400	fwd	Molybdopterin-guanine dinucleotide biosynthesis protein MobB	mobB	NA
1829	GCA_001908875	c3	redox-cofactor	GCA_001908875_03404	group_4597	Core genes	3500688	3501372	rev	Cytidylate kinase	cmk	NA
1830	GCA_001908875	c3	redox-cofactor	GCA_001908875_03403	group_5085	Core genes	3498881	3500555	rev	30S ribosomal protein S1	rpsA	NA
1831	GCA_001908875	c3	redox-cofactor	GCA_001908875_03406	group_3654	Core genes	3502903	3503992	rev	Phosphoserine aminotransferase	serC	NA
1832	GCA_001908875	c3	redox-cofactor	GCA_001908875_03407	group_3790	Core genes	3504180	3504873	rev	putative protein	BN49_2033	NA
1833	GCA_001908875	c3	redox-cofactor	GCA_001908875_03405	group_4668	Core genes	3501546	3502830	rev	3-phosphoshikimate 1-carboxyvinyltransferase	aroA	NA
1834	GCA_001908875	c3	redox-cofactor	GCA_001908875_03401	group_4409	Core genes	3495972	3498237	rev	Putative recombination protein with metallo-hydrolase domain	ycaI	NA
1835	GCA_001908875	c3	redox-cofactor	GCA_001908875_03402	group_3618	Core genes	3498442	3498730	rev	Integration host factor subunit beta	ihfB	other
1836	GCA_002787755	c4	thiopeptide	GCA_002787755_03358	group_5415	Core genes	3438576	3440103	fwd	Putative ABC transporter	araG_1	transport
1837	GCA_002848605	c2	NRPS-like	GCA_002848605_01474	group_5084	Core genes	1499082	1499688	fwd	Glutathione S-transferase, unnamed subgroup 2	NCTC9601_03502	biosynthetic-additional
1838	GCA_002848605	c2	NRPS-like	GCA_002848605_01478	group_4093	Core genes	1503656	1504487	rev	Putative transketolase	tkt	biosynthetic-additional
1839	GCA_002787755	c5	NRPS	GCA_002787755_04743	group_3662	Core genes	4879257	4882050	rev	DNA polymerase I	polA	NA
1840	GCA_002848605	c1	RiPP-like	GCA_002848605_00024	group_5388	Core genes	23909	24533	fwd	Periplasmic thiol:disulfide interchange protein DsbA	dsbA_2	biosynthetic
1841	GCA_002787755	c4	thiopeptide	GCA_002787755_03369	group_3234	Core genes	3451599	3452046	fwd	C-lysozyme inhibitor	DN589_03830	NA
1842	GCA_002787755	c5	NRPS	GCA_002787755_04744	NA	NA	4882446	4883346	fwd	Acyltransferase	DN589_19810	NA
1843	GCA_002848605	c1	RiPP-like	GCA_002848605_00025	group_6178	Core genes	24581	25481	rev	Acyltransferase	DN589_19810	NA
1844	GCA_002787755	c4	thiopeptide	GCA_002787755_03360	group_5683	Core genes	3441348	3442317	fwd	Putative transposase, YhgA-like protein	SAMEA3721038_05105	NA
1845	GCA_002848605	c1	RiPP-like	GCA_002848605_00026	NA	NA	25877	28670	fwd	DNA polymerase I	polA	NA
1846	GCA_002787755	c4	thiopeptide	GCA_002787755_03356	group_4348	Core genes	3437016	3437958	fwd	D-ribose ABC transporter substrate-binding protein	rbsB_1	transport
1847	GCA_002848605	c1	RiPP-like	GCA_002848605_00023	group_5706	Core genes	22895	23882	fwd	YihE protein	rdoA	biosynthetic-additional
1848	GCA_002848605	c1	RiPP-like	GCA_002848605_00020	group_3739	Core genes	21394	21901	rev	Molybdopterin-guanine dinucleotide biosynthesis protein MobB	mobB	NA
1849	GCA_002787755	c4	thiopeptide	GCA_002787755_03361	group_3150	Core genes	3442306	3443257	rev	DNA-binding transcriptional regulator	deoR_2	NA
1850	GCA_002787755	c4	thiopeptide	GCA_002787755_03354	group_5534	Core genes	3433944	3436173	fwd	TonB-dependent receptor	fepA_3	transport
1851	GCA_002848605	c2	NRPS-like	GCA_002848605_01477	group_4348	Core genes	1502713	1503664	rev	hypothetical protein	HP	biosynthetic-additional
1852	GCA_002787755	c4	thiopeptide	GCA_002787755_03363	group_3888	Core genes	3444392	3445343	fwd	hypothetical protein	HP	biosynthetic-additional
1853	GCA_002787755	c4	thiopeptide	GCA_002787755_03359	group_5084	Core genes	3440104	3441193	fwd	ABC transporter permease	rbsC_4	transport
1854	GCA_002787755	c4	thiopeptide	GCA_002787755_03364	group_2990	Core genes	3445377	3446796	fwd	Fucose isomerase	DD581_15080	NA
1855	GCA_002787755	c4	thiopeptide	GCA_002787755_03366	group_5509	Core genes	3448368	3448974	rev	Glutathione S-transferase, unnamed subgroup 2	NCTC9601_03502	biosynthetic-additional
1856	GCA_002787755	c5	NRPS	GCA_002787755_04746	NA	NA	4884045	4885032	rev	YihE protein	rdoA	biosynthetic-additional
1857	GCA_002787755	c4	thiopeptide	GCA_002787755_03367	group_6579	Core genes	3449228	3450122	fwd	Transcriptional regulator	C3F39_07455	regulatory
1858	GCA_002787755	c4	thiopeptide	GCA_002787755_03365	group_4593	Core genes	3446810	3448310	fwd	Putative carbohydrate kinase	glpK_1	biosynthetic-additional
1859	GCA_002787755	c4	thiopeptide	GCA_002787755_03368	group_4202	Core genes	3450118	3451375	rev	Small-conductance mechanosensitive channel	mscM	transport
1860	GCA_002787755	c5	NRPS	GCA_002787755_04749	group_4232	Core genes	4886026	4886533	fwd	Molybdopterin-guanine dinucleotide biosynthesis protein MobB	mobB	NA
1861	GCA_002787755	c5	NRPS	GCA_002787755_04747	NA	NA	4885107	4885377	rev	YihD protein	yihD	NA
1862	GCA_002787755	c5	NRPS	GCA_002787755_04748	group_3800	Core genes	4885448	4886030	fwd	Molybdopterin-guanine dinucleotide biosynthesis protein MobA	mobA	NA
1863	GCA_002787755	c4	thiopeptide	GCA_002787755_03362	group_3376	Core genes	3443569	3444400	fwd	Putative transketolase	tkt	biosynthetic-additional
1864	GCA_002848605	c1	RiPP-like	GCA_002848605_00022	group_6309	Core genes	22550	22820	fwd	YihD protein	yihD	NA
1865	GCA_002787755	c4	thiopeptide	GCA_002787755_03357	group_4426	Core genes	3437965	3438577	fwd	Lipoprotein	WP4S18C04_36900	NA
1866	GCA_002787755	c5	NRPS	GCA_002787755_04745	NA	NA	4883394	4884018	rev	Periplasmic thiol:disulfide interchange protein DsbA	dsbA_2	biosynthetic
1867	GCA_002848605	c2	NRPS-like	GCA_002848605_01480	group_4770	Core genes	1505739	1506708	rev	Putative transposase, YhgA-like protein	SAMEA3721038_05105	NA
1868	GCA_002848605	c2	NRPS-like	GCA_002848605_01479	group_5534	Core genes	1504799	1505750	fwd	DNA-binding transcriptional regulator	deoR_2	NA
1869	GCA_002787755	c4	thiopeptide	GCA_002787755_03353	group_4770	Core genes	3432476	3433685	rev	Enterobactin esterase	fes	biosynthetic-additional
1870	GCA_002848605	c1	RiPP-like	GCA_002848605_00021	group_5334	Core genes	21897	22479	rev	Molybdopterin-guanine dinucleotide biosynthesis protein MobA	mobA	NA
1871	GCA_002848605	c2	NRPS-like	GCA_002848605_01476	group_4426	Core genes	1501260	1502679	rev	Fucose isomerase	DD581_15080	NA
1872	GCA_002787755	c4	thiopeptide	GCA_002787755_03355	group_4093	Core genes	3436239	3436899	fwd	4'-phosphopantetheinyl transferase EntD	entD	biosynthetic-additional
1873	GCA_002848605	c2	NRPS-like	GCA_002848605_01475	group_5415	Core genes	1499746	1501246	rev	Putative carbohydrate kinase	glpK_1	biosynthetic-additional
1874	GCA_009731405	c3	redox-cofactor	GCA_009731405_03455	group_933	Core genes	3553659	3554400	fwd	Pyruvate formate-lyase-activating enzyme	pflA_2	biosynthetic
1875	GCA_009731405	c3	redox-cofactor	GCA_009731405_03462	group_4391	Core genes	3561500	3562844	rev	Replication-associated recombination protein A	rarA	NA
1876	GCA_009731405	c3	redox-cofactor	GCA_009731405_03463	group_4863	Core genes	3562852	3563464	rev	Outer-membrane lipoprotein carrier protein	lolA	NA
1877	GCA_009731405	c3	redox-cofactor	GCA_009731405_03450	group_3654	Core genes	3546045	3547134	rev	Phosphoserine aminotransferase	serC	NA
1878	GCA_009731405	c3	redox-cofactor	GCA_009731405_03448	group_4597	Core genes	3543830	3544514	rev	Cytidylate kinase	cmk	NA
1879	GCA_009731405	c3	redox-cofactor	GCA_009731405_03451	group_3790	Core genes	3547322	3548015	rev	putative protein	BN49_2033	NA
1880	GCA_009731405	c3	redox-cofactor	GCA_009731405_03457	group_932	Core genes	3555985	3556849	rev	DmsC protein	dmsC	NA
1881	GCA_009731405	c3	redox-cofactor	GCA_009731405_03461	group_3416	Core genes	3560117	3561410	rev	Serine--tRNA ligase	serS	NA
1882	GCA_009731405	c3	redox-cofactor	GCA_009731405_03452	group_3187	Core genes	3548130	3549891	fwd	YcaO-like family	NCTC5047_06517	biosynthetic
1883	GCA_009731405	c3	redox-cofactor	GCA_009731405_03453	group_5920	Core genes	3550276	3551134	fwd	Formate transporter	focA	NA
1884	GCA_009731405	c4	thiopeptide	GCA_009731405_03776	group_363	Core genes	3883908	3884973	rev	Sugar ABC transporter	NCTC13443_02428	transport
1885	GCA_009731405	c3	redox-cofactor	GCA_009731405_03458	NA	NA	3556850	3557468	rev	Anaerobic dimethyl sulfoxide reductase subunit B	dmsB_1	NA
1886	GCA_009731405	c3	redox-cofactor	GCA_009731405_03456	group_6400	Soft Core Genes	3554562	3555711	rev	putative MFS-type transporter	EXT45_10410	transport
1887	GCA_009731405	c3	redox-cofactor	GCA_009731405_03447	group_5085	Core genes	3542023	3543697	rev	30S ribosomal protein S1	rpsA	NA
1888	GCA_009731405	c3	redox-cofactor	GCA_009731405_03449	group_4668	Core genes	3544688	3545972	rev	3-phosphoshikimate 1-carboxyvinyltransferase	aroA	NA
1889	GCA_009731405	c3	redox-cofactor	GCA_009731405_03446	group_3618	Core genes	3541584	3541872	rev	Integration host factor subunit beta	ihfB	other
1890	GCA_009731405	c3	redox-cofactor	GCA_009731405_03454	group_6385	Core genes	3551185	3553468	fwd	Formate C-acetyltransferase	pflB	NA
1891	GCA_009731405	c3	redox-cofactor	GCA_009731405_03459	group_6334	Core genes	3557478	3559917	rev	Dimethylsulfoxide reductase subunit A	DN589_07170	biosynthetic-additional
1892	GCA_014495785	c3	redox-cofactor	GCA_014495785_02619	group_4597	Core genes	2739324	2740608	rev	3-phosphoshikimate 1-carboxyvinyltransferase	aroA	NA
1893	GCA_014495785	c3	redox-cofactor	GCA_014495785_02626	group_933	Core genes	2749198	2750347	rev	putative MFS-type transporter	EXT45_10410	transport
1894	GCA_014495785	c3	redox-cofactor	GCA_014495785_02618	group_5085	Core genes	2738466	2739150	rev	Cytidylate kinase	cmk	NA
1895	GCA_014495785	c3	redox-cofactor	GCA_014495785_02623	group_3187	Core genes	2744912	2745770	fwd	Formate transporter	focA	NA
1896	GCA_014495785	c3	redox-cofactor	GCA_014495785_02627	group_6400	Soft Core Genes	2750621	2751485	rev	DmsC protein	dmsC	NA
1897	GCA_014495785	c3	redox-cofactor	GCA_014495785_02615	group_3271	Core genes	2733750	2736015	rev	Putative recombination protein with metallo-hydrolase domain	ycaI	NA
1898	GCA_014495785	c3	redox-cofactor	GCA_014495785_02625	group_6385	Core genes	2748295	2749036	fwd	Pyruvate formate-lyase-activating enzyme	pflA_2	biosynthetic
1899	GCA_014495785	c3	redox-cofactor	GCA_014495785_02617	group_3618	Core genes	2736659	2738333	rev	30S ribosomal protein S1	rpsA	NA
1900	GCA_014495785	c3	redox-cofactor	GCA_014495785_02633	group_4391	Core genes	2757488	2758100	rev	Outer-membrane lipoprotein carrier protein	lolA	NA
1901	GCA_014495785	c3	redox-cofactor	GCA_014495785_02629	NA	NA	2752114	2754553	rev	Dimethylsulfoxide reductase subunit A	DN589_07170	biosynthetic-additional
1902	GCA_014495785	c3	redox-cofactor	GCA_014495785_02631	group_6584	Core genes	2754753	2756046	rev	Serine--tRNA ligase	serS	NA
1903	GCA_014495785	c3	redox-cofactor	GCA_014495785_02632	group_3416	Core genes	2756136	2757480	rev	Replication-associated recombination protein A	rarA	NA
1904	GCA_014495785	c3	redox-cofactor	GCA_014495785_02622	group_3790	Core genes	2742766	2744527	fwd	YcaO-like family	NCTC5047_06517	biosynthetic
1905	GCA_014495785	c3	redox-cofactor	GCA_014495785_02628	group_932	Core genes	2751486	2752104	rev	Anaerobic dimethyl sulfoxide reductase subunit B	dmsB_1	NA
1906	GCA_014495785	c3	redox-cofactor	GCA_014495785_02620	group_4668	Core genes	2740681	2741770	rev	Phosphoserine aminotransferase	serC	NA
1907	GCA_014495785	c3	redox-cofactor	GCA_014495785_02621	group_3654	Core genes	2741958	2742651	rev	putative protein	BN49_2033	NA
1908	GCA_014495785	c3	redox-cofactor	GCA_014495785_02624	group_5920	Core genes	2745821	2748104	fwd	Formate C-acetyltransferase	pflB	NA
1909	GCA_014495785	c3	redox-cofactor	GCA_014495785_02616	group_4409	Core genes	2736220	2736508	rev	Integration host factor subunit beta	ihfB	other
1910	GCA_001855315	c1	redox-cofactor	GCA_001855315_00043	group_6113	Core genes	42260	42695	fwd	EamA-like transporter family protein	DD583_15770	NA
1911	GCA_001855315	c1	redox-cofactor	GCA_001855315_00051	group_6258	Core genes	50580	51507	rev	Coenzyme PQQ synthesis protein B	pqqB	NA
1912	GCA_001855315	c1	redox-cofactor	GCA_001855315_00048	group_3429	Core genes	48421	49564	rev	PqqA peptide cyclase	moaA	biosynthetic
1913	GCA_001855315	c1	redox-cofactor	GCA_001855315_00047	group_837	Core genes	46136	48422	rev	Pyrroloquinoline quinone biosynthesis protein PqqF	pqqF	biosynthetic-additional
1914	GCA_001855315	c1	redox-cofactor	GCA_001855315_00055	group_6051	Core genes	54848	56192	fwd	Histidine kinase	envZ_1	regulatory
1915	GCA_001855315	c1	redox-cofactor	GCA_001855315_00049	group_6714	Core genes	49550	49829	rev	PqqA binding protein	pqqD	biosynthetic
1916	GCA_001855315	c1	redox-cofactor	GCA_001855315_00058	group_5526	Core genes	58903	60376	rev	Ddc protein	ddc	biosynthetic-additional
1917	GCA_001855315	c1	redox-cofactor	GCA_001855315_00057	group_1010	Core genes	57816	58698	rev	NADH dehydrogenase transcriptional regulator	allS_2	regulatory
1918	GCA_001855315	c1	redox-cofactor	GCA_001855315_00056	group_184	Core genes	56294	57485	fwd	Cytochrome c biogenesis protein/redoxin	dipZ	other
1919	GCA_001855315	c2	thiopeptide	GCA_001855315_00924	group_6708	Core genes	943050	945315	rev	Putative recombination protein with metallo-hydrolase domain	ycaI	NA
1920	GCA_001855315	c1	redox-cofactor	GCA_001855315_00044	group_5104	Core genes	42704	43181	fwd	DMT family transporter	AM386_19200	NA
1921	GCA_001855315	c1	redox-cofactor	GCA_001855315_00052	group_5262	Core genes	51769	52789	rev	Membrane dipeptidase	ETE60_11325	NA
1922	GCA_001855315	c1	redox-cofactor	GCA_001855315_00042	group_4958	Core genes	41228	42161	rev	LysR family transcriptional regulator	dmlR_9	regulatory
1923	GCA_001855315	c1	redox-cofactor	GCA_001855315_00054	group_3897	Core genes	54111	54852	fwd	OmpR family transcriptional regulatory protein	ompR_2	regulatory
1924	GCA_001855315	c1	redox-cofactor	GCA_001855315_00050	group_6147	Core genes	49831	50587	rev	Pyrroloquinoline-quinone synthase	pqqC	biosynthetic
1925	GCA_001855315	c1	redox-cofactor	GCA_001855315_00045	group_188	Soft Core Genes	43379	45290	fwd	Peptidoglycan D,D-transpeptidase MrdA	pbp2	NA
1926	GCA_001855315	c1	redox-cofactor	GCA_001855315_00053	group_3809	Core genes	53032	54025	fwd	AB hydrolase-1 domain-containing protein	BN49_2905	biosynthetic-additional
1927	GCA_001855315	c1	redox-cofactor	GCA_001855315_00046	mrdA	Core genes	45402	46140	fwd	GMP synthase [glutamine-hydrolyzing]	guaA_1	NA
1928	GCA_001908875	c4	thiopeptide	GCA_001908875_03733	group_3412	Core genes	3841746	3843249	rev	Sugar ABC transporter ATP-binding protein	EXT45_05635	transport
1929	GCA_001908875	c3	redox-cofactor	GCA_001908875_03417	group_3416	Core genes	3516975	3518268	rev	Serine--tRNA ligase	serS	NA
1930	GCA_001908875	c3	redox-cofactor	GCA_001908875_03408	group_3187	Core genes	3504988	3506749	fwd	YcaO-like family	NCTC5047_06517	biosynthetic
1931	GCA_001908875	c3	redox-cofactor	GCA_001908875_03411	group_933	Core genes	3510517	3511258	fwd	Pyruvate formate-lyase-activating enzyme	pflA_2	biosynthetic
1932	GCA_001908875	c3	redox-cofactor	GCA_001908875_03409	group_5920	Core genes	3507134	3507992	fwd	Formate transporter	focA	NA
1933	GCA_001908875	c3	redox-cofactor	GCA_001908875_03419	group_4863	Core genes	3519710	3520322	rev	Outer-membrane lipoprotein carrier protein	lolA	NA
1934	GCA_001908875	c4	thiopeptide	GCA_001908875_03732	group_4935	Core genes	3840751	3841750	rev	ABC transporter permease	EXT45_05640	transport
1935	GCA_001908875	c4	thiopeptide	GCA_001908875_03737	group_4477	Core genes	3845762	3846167	fwd	Xre family transcriptional regulator	NCTC8849_01772	NA
1936	GCA_001908875	c3	redox-cofactor	GCA_001908875_03415	group_6334	Core genes	3514336	3516775	rev	Dimethylsulfoxide reductase subunit A	DN589_07170	biosynthetic-additional
1937	GCA_001908875	c3	redox-cofactor	GCA_001908875_03414	NA	NA	3513708	3514326	rev	Anaerobic dimethyl sulfoxide reductase subunit B	dmsB_1	NA
1938	GCA_001908875	c4	thiopeptide	GCA_001908875_03734	group_5242	Core genes	3843412	3844501	fwd	Oxidoreductase	gldA_1	biosynthetic-additional
1939	GCA_001908875	c4	thiopeptide	GCA_001908875_03731	group_363	Core genes	3839666	3840731	rev	Sugar ABC transporter	NCTC13443_02428	transport
1940	GCA_001908875	c3	redox-cofactor	GCA_001908875_03413	group_932	Core genes	3512843	3513707	rev	DmsC protein	dmsC	NA
1941	GCA_001908875	c3	redox-cofactor	GCA_001908875_03410	group_6385	Core genes	3508043	3510326	fwd	Formate C-acetyltransferase	pflB	NA
1942	GCA_001908875	c3	redox-cofactor	GCA_001908875_03412	group_6400	Soft Core Genes	3511420	3512569	rev	putative MFS-type transporter	EXT45_10410	transport
1943	GCA_001908875	c4	thiopeptide	GCA_001908875_03736	group_3003	Core genes	3845485	3845788	fwd	Type II toxin-antitoxin system RelE/ParE family toxin	DQG43_18725	NA
1944	GCA_001908875	c4	thiopeptide	GCA_001908875_03735	group_5139	Core genes	3844558	3845302	fwd	2,3-dihydro-2,3-dihydroxybenzoate dehydrogenase	fabG_3	biosynthetic-additional
1945	GCA_001908875	c3	redox-cofactor	GCA_001908875_03418	group_4391	Core genes	3518358	3519702	rev	Replication-associated recombination protein A	rarA	NA
1946	GCA_002848605	c3	thiopeptide	GCA_002848605_01829	group_5920	Core genes	1860669	1861962	fwd	Serine--tRNA ligase	serS	NA
1947	GCA_002848605	c2	NRPS-like	GCA_002848605_01483	group_165	Cloud genes	1509479	1510091	rev	Lipoprotein	WP4S18C04_36900	NA
1948	GCA_002848605	c3	thiopeptide	GCA_002848605_01831	group_3790	Core genes	1862162	1864601	fwd	Dimethylsulfoxide reductase subunit A	DN589_07170	biosynthetic-additional
1949	GCA_002848605	c2	NRPS-like	GCA_002848605_01506	group_3252	Core genes	1533651	1534395	rev	2,3-dihydro-2,3-dihydroxybenzoate dehydrogenase	fabG_3	biosynthetic-additional
1950	GCA_002848605	c2	NRPS-like	GCA_002848605_01481	group_6673	Core genes	1506863	1507952	rev	ABC transporter permease	rbsC_4	transport
1951	GCA_002848605	c3	thiopeptide	GCA_002848605_01834	group_4597	Core genes	1866368	1867517	fwd	putative MFS-type transporter	EXT45_10410	transport
1952	GCA_002848605	c3	thiopeptide	GCA_002848605_01835	group_5085	Core genes	1867679	1868420	rev	Pyruvate formate-lyase-activating enzyme	pflA_2	biosynthetic
1953	GCA_002848605	c2	NRPS-like	GCA_002848605_01499	group_5242	Core genes	1528005	1528857	fwd	Isochorismatase	entE	biosynthetic-additional
1954	GCA_002848605	c2	NRPS-like	GCA_002848605_01485	group_164	Cloud genes	1511157	1511817	rev	4'-phosphopantetheinyl transferase EntD	entD	biosynthetic-additional
1955	GCA_002848605	c2	NRPS-like	GCA_002848605_01507	group_6273	Core genes	1534452	1535541	rev	Oxidoreductase	gldA_1	biosynthetic-additional
1956	GCA_002848605	c2	NRPS-like	GCA_002848605_01490	group_3850	Core genes	1516498	1518352	fwd	Enterobactin synthase component F	entF_2	biosynthetic-additional
1957	GCA_002848605	c2	NRPS-like	GCA_002848605_01502	group_363	Core genes	1530382	1532488	fwd	Carbon starvation protein A	cstA	other
1958	GCA_002848605	c2	NRPS-like	GCA_002848605_01503	group_913	Core genes	1532592	1532790	fwd	hypothetical protein	HP	hypothetical protein
1959	GCA_002848605	c2	NRPS-like	GCA_002848605_01504	group_4992	Core genes	1532786	1533191	rev	Xre family transcriptional regulator	NCTC8849_01772	NA
1960	GCA_002848605	c2	NRPS-like	GCA_002848605_01496	group_4477	Core genes	1524051	1525011	rev	Ferric enterobactin-binding periplasmic protein FepB	fepB	transport
1961	GCA_002848605	c2	NRPS-like	GCA_002848605_01493	group_5769	Core genes	1520556	1521549	rev	Iron-enterobactin transporter permease	fepG	transport
1962	GCA_002848605	c2	NRPS-like	GCA_002848605_01495	group_3472	Core genes	1522665	1523907	fwd	Enterobactin transporter EntS	DRB04_18695	transport
1963	GCA_002848605	c2	NRPS-like	GCA_002848605_01501	group_4935	Core genes	1529612	1530026	fwd	Proofreading thioesterase EntH	entH	biosynthetic-additional
1964	GCA_002848605	c2	NRPS-like	GCA_002848605_01494	group_5263	Core genes	1521545	1522553	rev	Ferric enterobactin transport system permease FepD	fepD	transport
1965	GCA_002848605	c2	NRPS-like	GCA_002848605_01492	group_4539	Core genes	1519765	1520560	rev	Ferric enterobactin transport ATP-binding protein FepC	yusV_1	transport
1966	GCA_002848605	c2	NRPS-like	GCA_002848605_01487	group_3250	Core genes	1514371	1515580	fwd	Enterobactin esterase	fes	biosynthetic-additional
1967	GCA_002848605	c2	NRPS-like	GCA_002848605_01491	group_5409	Core genes	1518318	1519701	fwd	Enterobactin synthase subunit F	entF_3	biosynthetic
1968	GCA_002848605	c3	thiopeptide	GCA_002848605_01832	group_3654	Core genes	1864611	1865229	fwd	Anaerobic dimethyl sulfoxide reductase subunit B	dmsB_1	NA
1969	GCA_002848605	c2	NRPS-like	GCA_002848605_01482	group_5495	Core genes	1507953	1509480	rev	Putative ABC transporter	araG_1	transport
1970	GCA_002848605	c2	NRPS-like	GCA_002848605_01489	group_6348	Core genes	1515821	1516502	fwd	Enterobactin synthase subunit F	entF_1	biosynthetic-additional
1971	GCA_002848605	c2	NRPS-like	GCA_002848605_01505	group_365	Core genes	1533165	1533468	rev	Type II toxin-antitoxin system RelE/ParE family toxin	DQG43_18725	NA
1972	GCA_002848605	c2	NRPS-like	GCA_002848605_01508	group_5595	Core genes	1535704	1537207	fwd	Sugar ABC transporter ATP-binding protein	EXT45_05635	transport
1973	GCA_002848605	c2	NRPS-like	GCA_002848605_01484	group_163	Core genes	1510098	1511040	rev	D-ribose ABC transporter substrate-binding protein	rbsB_1	transport
1974	GCA_002848605	c3	thiopeptide	GCA_002848605_01827	group_933	Core genes	1858615	1859227	fwd	Outer-membrane lipoprotein carrier protein	lolA	NA
1975	GCA_002848605	c2	NRPS-like	GCA_002848605_01488	group_4895	Core genes	1515607	1515811	fwd	Cytoplasmic protein YbdZ	mbtH	biosynthetic-additional
1976	GCA_002848605	c2	NRPS-like	GCA_002848605_01510	group_5626	Core genes	1538222	1539287	fwd	Sugar ABC transporter	NCTC13443_02428	transport
1977	GCA_002848605	c2	NRPS-like	GCA_002848605_01500	group_3412	Core genes	1528856	1529612	fwd	EntA protein	entA	biosynthetic-additional
1978	GCA_002848605	c2	NRPS-like	GCA_002848605_01497	group_3003	Core genes	1525199	1526375	fwd	Isochorismate synthase EntC	B4U61_05945	biosynthetic-additional
1979	GCA_002848605	c2	NRPS-like	GCA_002848605_01509	group_914	Core genes	1537203	1538202	fwd	ABC transporter permease	EXT45_05640	transport
1980	GCA_002848605	c2	NRPS-like	GCA_002848605_01498	group_5139	Core genes	1526384	1527992	fwd	Isochorismatase	entE	biosynthetic-additional
1981	GCA_002848605	c3	thiopeptide	GCA_002848605_01833	group_4668	Core genes	1865230	1866094	fwd	DmsC protein	dmsC	NA
1982	GCA_002848605	c3	thiopeptide	GCA_002848605_01828	group_6385	Core genes	1859235	1860579	fwd	Replication-associated recombination protein A	rarA	NA
1983	GCA_002848605	c2	NRPS-like	GCA_002848605_01486	group_6276	Core genes	1511883	1514112	rev	TonB-dependent receptor	fepA_3	transport
1984	GCA_009731405	c4	thiopeptide	GCA_009731405_03778	group_3412	Core genes	3885988	3887491	rev	Sugar ABC transporter ATP-binding protein	EXT45_05635	transport
1985	GCA_009731405	c4	thiopeptide	GCA_009731405_03777	group_4935	Core genes	3884993	3885992	rev	ABC transporter permease	EXT45_05640	transport
1986	GCA_009731405	c4	thiopeptide	GCA_009731405_03781	group_3003	Core genes	3889727	3890030	fwd	Type II toxin-antitoxin system RelE/ParE family toxin	DQG43_18725	NA
1987	GCA_009731405	c4	thiopeptide	GCA_009731405_03783	group_3472	Core genes	3890405	3890603	rev	hypothetical protein	HP	hypothetical protein
1988	GCA_009731405	c4	thiopeptide	GCA_009731405_03782	group_4477	Core genes	3890004	3890409	fwd	Xre family transcriptional regulator	NCTC8849_01772	NA
1989	GCA_009731405	c4	thiopeptide	GCA_009731405_03779	group_5242	Core genes	3887654	3888743	fwd	Oxidoreductase	gldA_1	biosynthetic-additional
1990	GCA_009731405	c4	thiopeptide	GCA_009731405_03780	group_5139	Core genes	3888800	3889544	fwd	2,3-dihydro-2,3-dihydroxybenzoate dehydrogenase	fabG_3	biosynthetic-additional
1991	GCA_001855315	c2	thiopeptide	GCA_001855315_00926	group_4409	Core genes	945959	947633	rev	30S ribosomal protein S1	rpsA	NA
1992	GCA_001855315	c2	thiopeptide	GCA_001855315_00934	group_5920	Core genes	957595	958336	fwd	Pyruvate formate-lyase-activating enzyme	pflA_2	biosynthetic
1993	GCA_001855315	c2	thiopeptide	GCA_001855315_00931	group_3654	Core genes	952066	953827	fwd	YcaO-like family	NCTC5047_06517	biosynthetic
1994	GCA_001855315	c2	thiopeptide	GCA_001855315_00930	group_4668	Core genes	951258	951951	rev	putative protein	BN49_2033	NA
1995	GCA_001855315	c2	thiopeptide	GCA_001855315_00938	group_932	Core genes	961414	963853	rev	Dimethylsulfoxide reductase subunit A	DN589_07170	biosynthetic-additional
1996	GCA_001855315	c2	thiopeptide	GCA_001855315_00932	group_3790	Core genes	954212	955070	fwd	Formate transporter	focA	NA
1997	GCA_001855315	c2	thiopeptide	GCA_001855315_00942	group_3416	Core genes	966788	967400	rev	Outer-membrane lipoprotein carrier protein	lolA	NA
1998	GCA_001855315	c2	thiopeptide	GCA_001855315_00941	group_6584	Core genes	965436	966780	rev	Replication-associated recombination protein A	rarA	NA
[truncated: 2,272 more rows]
